# Supplementary material for: 1-(2,3-Di­methyl­phen­yl)piperazine-1,4-diium tetra­chlorido­cuprate(II)
Source: Acta Crystallogr Sect E Struct Rep Online. 2013 Aug 10;69(Pt 9):m485. doi: 10.1107/S1600536813021454 (PMC3884381; doi:10.1107/S1600536813021454)
Supplement: Supplementary file 1 [file e-69-0m485-sup1.cif]

##############################################################################
#                                                                            #
# This CIF contains the data in a paper accepted for publication in          #
# Acta Crystallographica Section E. It conforms to the requirements of       #
# Notes for Authors for Acta Crystallographica Section E, and has been       #
# peer reviewed under the auspices of the IUCr Commission on Journals.       #
#                                                                            #
# Full details of the Crystallographic Information File format               #
# are given in the paper "The Crystallographic Information File (CIF):       #
# a New Standard Archive File for Crystallography" by S. R. Hall, F. H.      #
# Allen and I. D. Brown [Acta Cryst. (1991), A47, 655-685].                  #
#                                                                            #
# The current version of the core CIF dictionary is obtainable from          #
# ftp://ftp.iucr.org/pub/cif_core.dic.                                       #
#                                                                            #
# Software is freely available for graphical display of the structure(s)     #
# in this CIF. For information consult the CIF software page                 #
# http://www.iucr.org/resources/cif/software.                                #
#                                                                            #
# This file may be used for bona fide research purposes within the           #
# scientific community so long as proper attribution is given to the journal # 
# article from which it was obtained.                                        #
#                                                                            #
##############################################################################
data_I
_audit_creation_method     SHELXL-97
_chemical_name_systematic
;
1-(2,3-Dimethylphenyl)piperazine-1,4-diium tetrachloridocuprate(II)
;
_chemical_name_common     ?
_chemical_formula_moiety     'C12 H20 N2 2+, Cl4 Cu 2-'
_chemical_formula_sum     'C12 H20 Cl4 Cu N2'
_chemical_formula_iupac     '(C12 H20 N2) [Cu Cl4]'
_chemical_formula_weight     397.64
_chemical_melting_point     ?
_symmetry_cell_setting     triclinic
_symmetry_space_group_name_H-M     'P -1'
_symmetry_space_group_name_hall     '-P 1'
loop_
    _symmetry_equiv_pos_as_xyz
    'x, y, z'
    '-x, -y, -z'
_cell_length_a     7.1986(15)
_cell_length_b     7.7611(11)
_cell_length_c     15.635(4)
_cell_angle_alpha     77.035(16)
_cell_angle_beta     79.311(19)
_cell_angle_gamma     81.845(14)
_cell_volume     831.9(3)
_cell_formula_units_Z     2
_cell_measurement_reflns_used     25
_cell_measurement_theta_min     8.96
_cell_measurement_theta_max     10.70
_cell_measurement_temperature     293(2)
_exptl_crystal_description     prism
_exptl_crystal_colour     yellow
_exptl_crystal_size_max     0.25
_exptl_crystal_size_mid     0.20
_exptl_crystal_size_min     0.15
_exptl_crystal_density_diffrn     1.588
_exptl_crystal_density_meas     ?
_exptl_crystal_density_method     'not measured'
_exptl_crystal_F_000     406
_exptl_absorpt_coefficient_mu     1.010
_exptl_absorpt_correction_type     refdelf
_exptl_absorpt_process_details     '(Walker & Stuart, 1983)'
_exptl_absorpt_correction_T_min     0.7864
_exptl_absorpt_correction_T_max     0.8633
_exptl_special_details     ?
_diffrn_ambient_temperature     293(2)
_diffrn_radiation_type     AgK\a
_diffrn_radiation_wavelength     0.56087
_diffrn_radiation_source     'fine-focus sealed tube'
_diffrn_radiation_monochromator     graphite
_diffrn_measurement_device_type     'Nonius MACH-3'
_diffrn_measurement_method     'non-profiled omega scans'
_diffrn_detector_area_resol_mean     ?
_diffrn_reflns_number     9228
_diffrn_reflns_av_R_equivalents     0.0199
_diffrn_reflns_av_sigmaI/netI     0.0552
_diffrn_reflns_theta_min     2.14
_diffrn_reflns_theta_max     27.96
_diffrn_reflns_theta_full     27.96
_diffrn_measured_fraction_theta_max     0.994
_diffrn_measured_fraction_theta_full     0.994
_diffrn_reflns_limit_h_min     -12
_diffrn_reflns_limit_h_max     11
_diffrn_reflns_limit_k_min     -12
_diffrn_reflns_limit_k_max     12
_diffrn_reflns_limit_l_min     -26
_diffrn_reflns_limit_l_max     2
_diffrn_standards_number     2
_diffrn_standards_interval_count     ?
_diffrn_standards_interval_time     120
_diffrn_standards_decay_%     7
_refine_special_details
;
Refinement of <i>F</i>^2^ against ALL reflections. The weighted <i>R</i>-factor
<i>wR</i> and goodness of fit <i>S</i> are based on <i>F</i>^2^, conventional
<i>R</i>-factors <i>R</i> are based on <i>F</i>, with <i>F</i> set to zero for
negative <i>F</i>^2^. The threshold expression of <i>F</i>^2^ >
\s(<i>F</i>^2^) is used only for calculating <i>R</i>-factors(gt) <i>etc</i>.
and is not relevant to the choice of reflections for refinement.
<i>R</i>-factors based on <i>F</i>^2^ are statistically about twice as large
as those based on <i>F</i>, and <i>R</i>- factors based on ALL data will be
even larger.
;
_reflns_number_total     8079
_reflns_number_gt     4600
_reflns_threshold_expression     I>2sigma(I)
_refine_ls_structure_factor_coef     Fsqd
_refine_ls_matrix_type     full
_refine_ls_R_factor_all     0.1120
_refine_ls_R_factor_gt     0.0495
_refine_ls_wR_factor_gt     0.1092
_refine_ls_wR_factor_ref     0.1293
_refine_ls_goodness_of_fit_ref     0.998
_refine_ls_restrained_S_all     0.998
_refine_ls_number_reflns     8079
_refine_ls_number_parameters     172
_refine_ls_number_restraints     0
_refine_ls_number_constraints     0
_refine_ls_hydrogen_treatment     constr
_refine_ls_weighting_scheme     calc
_refine_ls_weighting_details
         'calc w=1/[\s^2^(Fo^2^)+(0.0614P)^2^+0.0435P] where P=(Fo^2^+2Fc^2^)/3'
_atom_sites_solution_hydrogens     geom
_atom_sites_solution_primary     direct
_atom_sites_solution_secondary     difmap
_refine_ls_shift/su_max     0.000
_refine_ls_shift/su_mean     0.000
_refine_diff_density_max     0.872
_refine_diff_density_min     -0.684
_refine_ls_extinction_method     none
_refine_ls_extinction_coef     ?
_refine_ls_abs_structure_Rogers     ?
loop_
    _atom_type_symbol
    _atom_type_description
    _atom_type_scat_dispersion_real
    _atom_type_scat_dispersion_imag
    _atom_type_scat_source
    'C' 'C' 0.0015 0.0009
                         'International Tables Vol C Tables 4.2.6.8 and 6.1.1.4'
    'H' 'H' 0.0000 0.0000
                         'International Tables Vol C Tables 4.2.6.8 and 6.1.1.4'
    'Cl' 'Cl' 0.0998 0.0984
                         'International Tables Vol C Tables 4.2.6.8 and 6.1.1.4'
    'Cu' 'Cu' 0.3240 0.8257
                         'International Tables Vol C Tables 4.2.6.8 and 6.1.1.4'
    'N' 'N' 0.0030 0.0019
                         'International Tables Vol C Tables 4.2.6.8 and 6.1.1.4'
_computing_data_collection     'CAD-4 EXPRESS (Enraf--Nonius, 1994)'
_computing_cell_refinement     'CAD-4 EXPRESS (Enraf--Nonius, 1994)'
_computing_data_reduction     'XCAD4 (Harms & Wocadlo, 1996)'
_computing_structure_solution     'SHELXS97 (Sheldrick, 2008)'
_computing_structure_refinement     'SHELXL97 (Sheldrick, 2008)'
_computing_molecular_graphics     'ORTEP-3 for Windows (Farrugia, 2012)'
_computing_publication_material     'WinGX (Farrugia, 2012)'
loop_
    _atom_site_type_symbol
    _atom_site_label
    _atom_site_fract_x
    _atom_site_fract_y
    _atom_site_fract_z
    _atom_site_U_iso_or_equiv
    _atom_site_adp_type
    _atom_site_calc_flag
    _atom_site_refinement_flags
    _atom_site_occupancy
    _atom_site_symmetry_multiplicity
    _atom_site_disorder_assembly
    _atom_site_disorder_group
    Cu Cu1 0.28980(4) 0.31174(4) 0.166012(19) 0.03259(8) Uani d . 1 1 . .
    Cl Cl3 0.56150(8) 0.21183(7) 0.22023(4) 0.03825(13) Uani d . 1 1 . .
    Cl Cl2 0.20878(9) 0.53035(8) 0.05406(4) 0.04152(14) Uani d . 1 1 . .
    Cl Cl1 0.27357(11) 0.07141(8) 0.10849(5) 0.04717(16) Uani d . 1 1 . .
    Cl Cl4 0.13588(11) 0.43179(10) 0.27862(5) 0.05472(19) Uani d . 1 1 . .
    N N1 0.6470(2) 0.7932(2) 0.25996(11) 0.0256(3) Uani d . 1 1 . .
    H H1 0.5611 0.8853 0.2411 0.031 Uiso calc R 1 1 . .
    C C5 0.6198(3) 0.7639(3) 0.35900(14) 0.0287(4) Uani d . 1 1 . .
    C C10 0.4411(3) 0.8116(3) 0.40409(15) 0.0307(4) Uani d . 1 1 . .
    C C4 0.8414(3) 0.8412(3) 0.21292(15) 0.0298(4) Uani d . 1 1 . .
    H H4A 0.8718 0.9435 0.2317 0.036 Uiso calc R 1 1 . .
    H H4B 0.9365 0.7426 0.2283 0.036 Uiso calc R 1 1 . .
    N N2 0.7973(3) 0.7293(3) 0.08360(13) 0.0342(4) Uani d . 1 1 . .
    H H2A 0.8894 0.6389 0.0928 0.041 Uiso calc R 1 1 . .
    H H2B 0.7938 0.7594 0.0248 0.041 Uiso calc R 1 1 . .
    C C9 0.4213(3) 0.7840(3) 0.49714(16) 0.0342(5) Uani d . 1 1 . .
    C C1 0.6039(3) 0.6330(3) 0.23052(15) 0.0337(4) Uani d . 1 1 . .
    H H1A 0.4785 0.6019 0.2598 0.040 Uiso calc R 1 1 . .
    H H1B 0.6956 0.5328 0.2479 0.040 Uiso calc R 1 1 . .
    C C2 0.6112(3) 0.6693(3) 0.13116(16) 0.0359(5) Uani d . 1 1 . .
    H H2C 0.5914 0.5621 0.1135 0.043 Uiso calc R 1 1 . .
    H H2D 0.5098 0.7603 0.1146 0.043 Uiso calc R 1 1 . .
    C C6 0.7721(3) 0.6850(3) 0.40122(16) 0.0365(5) Uani d . 1 1 . .
    H H6 0.8884 0.6514 0.3688 0.044 Uiso calc R 1 1 . .
    C C3 0.8434(3) 0.8834(3) 0.11406(15) 0.0337(4) Uani d . 1 1 . .
    H H3A 0.7513 0.9847 0.0988 0.040 Uiso calc R 1 1 . .
    H H3B 0.9680 0.9148 0.0839 0.040 Uiso calc R 1 1 . .
    C C7 0.7467(4) 0.6570(4) 0.49343(17) 0.0436(6) Uani d . 1 1 . .
    H H7 0.8462 0.6033 0.5238 0.052 Uiso calc R 1 1 . .
    C C8 0.5736(4) 0.7093(3) 0.53963(17) 0.0420(5) Uani d . 1 1 . .
    H H8 0.5590 0.6937 0.6012 0.050 Uiso calc R 1 1 . .
    C C11 0.2342(4) 0.8368(4) 0.55160(19) 0.0506(7) Uani d . 1 1 . .
    H H70 0.2526 0.8319 0.6114 0.076 Uiso calc R 1 1 . .
    H H72 0.1441 0.7564 0.5520 0.076 Uiso calc R 1 1 . .
    H H71 0.1871 0.9556 0.5260 0.076 Uiso calc R 1 1 . .
    C C12 0.2729(3) 0.8866(4) 0.35844(18) 0.0450(6) Uani d . 1 1 . .
    H H12A 0.1645 0.9099 0.4019 0.067 Uiso calc R 1 1 . .
    H H12B 0.2459 0.8026 0.3269 0.067 Uiso calc R 1 1 . .
    H H12C 0.3005 0.9953 0.3173 0.067 Uiso calc R 1 1 . .
loop_
    _atom_site_aniso_label
    _atom_site_aniso_U_11
    _atom_site_aniso_U_22
    _atom_site_aniso_U_33
    _atom_site_aniso_U_12
    _atom_site_aniso_U_13
    _atom_site_aniso_U_23
    Cu1 0.03341(14) 0.03084(14) 0.03585(16) 0.00481(10) -0.01015(11)
                                                                    -0.01292(11)
    Cl3 0.0377(3) 0.0295(2) 0.0513(3) 0.0060(2) -0.0183(2) -0.0128(2)
    Cl2 0.0450(3) 0.0395(3) 0.0405(3) 0.0100(2) -0.0159(3) -0.0105(2)
    Cl1 0.0676(4) 0.0333(3) 0.0480(4) -0.0068(3) -0.0224(3) -0.0121(3)
    Cl4 0.0545(4) 0.0622(4) 0.0416(3) 0.0228(3) -0.0035(3) -0.0199(3)
    N1 0.0264(8) 0.0238(7) 0.0260(8) 0.0000(6) -0.0036(6) -0.0058(6)
    C5 0.0346(10) 0.0263(9) 0.0254(9) -0.0014(7) -0.0033(8) -0.0081(7)
    C10 0.0313(10) 0.0303(10) 0.0301(10) -0.0023(8) -0.0025(8) -0.0078(8)
    C4 0.0278(9) 0.0309(10) 0.0312(10) -0.0033(7) -0.0045(8) -0.0072(8)
    N2 0.0353(9) 0.0381(10) 0.0304(9) 0.0012(7) -0.0043(8) -0.0129(8)
    C9 0.0373(11) 0.0330(10) 0.0309(11) -0.0076(9) 0.0033(9) -0.0082(9)
    C1 0.0394(11) 0.0300(10) 0.0345(11) -0.0097(8) -0.0031(9) -0.0109(9)
    C2 0.0376(11) 0.0412(12) 0.0325(11) -0.0069(9) -0.0060(9) -0.0130(9)
    C6 0.0361(11) 0.0398(12) 0.0335(11) 0.0076(9) -0.0078(9) -0.0123(9)
    C3 0.0345(11) 0.0351(11) 0.0314(11) -0.0086(9) -0.0004(9) -0.0072(9)
    C7 0.0475(14) 0.0492(14) 0.0334(12) 0.0070(11) -0.0133(11) -0.0090(11)
    C8 0.0550(15) 0.0419(13) 0.0290(11) -0.0022(11) -0.0065(10) -0.0092(10)
    C11 0.0481(15) 0.0613(17) 0.0385(14) -0.0070(13) 0.0094(12) -0.0145(13)
    C12 0.0295(11) 0.0605(16) 0.0396(13) -0.0013(11) -0.0021(10) -0.0040(12)
_geom_special_details
;
All e.s.d.'s (except the e.s.d. in the dihedral angle between two l.s. planes)
are estimated using the full covariance matrix. The cell e.s.d.'s are taken
into account individually in the estimation of e.s.d.'s in distances, angles
and torsion angles; correlations between e.s.d.'s in cell parameters are only
used when they are defined by crystal symmetry. An approximate (isotropic)
treatment of cell e.s.d.'s is used for estimating e.s.d.'s involving l.s.
planes.
;
loop_
    _geom_bond_atom_site_label_1
    _geom_bond_atom_site_label_2
    _geom_bond_site_symmetry_2
    _geom_bond_distance
    _geom_bond_publ_flag
    Cu1 Cl4 . 2.2170(9) ?
    Cu1 Cl3 . 2.2439(8) ?
    Cu1 Cl2 . 2.2467(8) ?
    Cu1 Cl1 . 2.2704(7) ?
    N1 C5 . 1.493(3) ?
    N1 C1 . 1.507(3) ?
    N1 C4 . 1.511(3) ?
    N1 H1 . 0.9100 ?
    C5 C6 . 1.382(3) ?
    C5 C10 . 1.391(3) ?
    C10 C9 . 1.405(3) ?
    C10 C12 . 1.499(3) ?
    C4 C3 . 1.504(3) ?
    C4 H4A . 0.9700 ?
    C4 H4B . 0.9700 ?
    N2 C3 . 1.481(3) ?
    N2 C2 . 1.488(3) ?
    N2 H2A . 0.9000 ?
    N2 H2B . 0.9000 ?
    C9 C8 . 1.377(4) ?
    C9 C11 . 1.510(3) ?
    C1 C2 . 1.508(3) ?
    C1 H1A . 0.9700 ?
    C1 H1B . 0.9700 ?
    C2 H2C . 0.9700 ?
    C2 H2D . 0.9700 ?
    C6 C7 . 1.390(3) ?
    C6 H6 . 0.9300 ?
    C3 H3A . 0.9700 ?
    C3 H3B . 0.9700 ?
    C7 C8 . 1.376(4) ?
    C7 H7 . 0.9300 ?
    C8 H8 . 0.9300 ?
    C11 H70 . 0.9600 ?
    C11 H72 . 0.9600 ?
    C11 H71 . 0.9600 ?
    C12 H12A . 0.9600 ?
    C12 H12B . 0.9600 ?
    C12 H12C . 0.9600 ?
loop_
    _geom_angle_atom_site_label_1
    _geom_angle_atom_site_label_2
    _geom_angle_atom_site_label_3
    _geom_angle_site_symmetry_1
    _geom_angle_site_symmetry_3
    _geom_angle
    _geom_angle_publ_flag
    Cl4 Cu1 Cl3 . . 97.87(3) ?
    Cl4 Cu1 Cl2 . . 98.37(3) ?
    Cl3 Cu1 Cl2 . . 134.04(3) ?
    Cl4 Cu1 Cl1 . . 137.18(4) ?
    Cl3 Cu1 Cl1 . . 96.67(3) ?
    Cl2 Cu1 Cl1 . . 99.83(3) ?
    C5 N1 C1 . . 111.00(16) ?
    C5 N1 C4 . . 115.08(16) ?
    C1 N1 C4 . . 108.77(16) ?
    C5 N1 H1 . . 107.2 ?
    C1 N1 H1 . . 107.2 ?
    C4 N1 H1 . . 107.2 ?
    C6 C5 C10 . . 123.4(2) ?
    C6 C5 N1 . . 118.13(19) ?
    C10 C5 N1 . . 118.40(19) ?
    C5 C10 C9 . . 116.8(2) ?
    C5 C10 C12 . . 123.3(2) ?
    C9 C10 C12 . . 119.9(2) ?
    C3 C4 N1 . . 109.47(17) ?
    C3 C4 H4A . . 109.8 ?
    N1 C4 H4A . . 109.8 ?
    C3 C4 H4B . . 109.8 ?
    N1 C4 H4B . . 109.8 ?
    H4A C4 H4B . . 108.2 ?
    C3 N2 C2 . . 111.79(17) ?
    C3 N2 H2A . . 109.3 ?
    C2 N2 H2A . . 109.3 ?
    C3 N2 H2B . . 109.3 ?
    C2 N2 H2B . . 109.3 ?
    H2A N2 H2B . . 107.9 ?
    C8 C9 C10 . . 120.1(2) ?
    C8 C9 C11 . . 119.2(2) ?
    C10 C9 C11 . . 120.6(2) ?
    N1 C1 C2 . . 111.01(18) ?
    N1 C1 H1A . . 109.4 ?
    C2 C1 H1A . . 109.4 ?
    N1 C1 H1B . . 109.4 ?
    C2 C1 H1B . . 109.4 ?
    H1A C1 H1B . . 108.0 ?
    N2 C2 C1 . . 111.22(19) ?
    N2 C2 H2C . . 109.4 ?
    C1 C2 H2C . . 109.4 ?
    N2 C2 H2D . . 109.4 ?
    C1 C2 H2D . . 109.4 ?
    H2C C2 H2D . . 108.0 ?
    C5 C6 C7 . . 118.2(2) ?
    C5 C6 H6 . . 120.9 ?
    C7 C6 H6 . . 120.9 ?
    N2 C3 C4 . . 110.92(18) ?
    N2 C3 H3A . . 109.5 ?
    C4 C3 H3A . . 109.5 ?
    N2 C3 H3B . . 109.5 ?
    C4 C3 H3B . . 109.5 ?
    H3A C3 H3B . . 108.0 ?
    C8 C7 C6 . . 119.7(2) ?
    C8 C7 H7 . . 120.1 ?
    C6 C7 H7 . . 120.1 ?
    C7 C8 C9 . . 121.7(2) ?
    C7 C8 H8 . . 119.1 ?
    C9 C8 H8 . . 119.1 ?
    C9 C11 H70 . . 109.5 ?
    C9 C11 H72 . . 109.5 ?
    H70 C11 H72 . . 109.5 ?
    C9 C11 H71 . . 109.5 ?
    H70 C11 H71 . . 109.5 ?
    H72 C11 H71 . . 109.5 ?
    C10 C12 H12A . . 109.5 ?
    C10 C12 H12B . . 109.5 ?
    H12A C12 H12B . . 109.5 ?
    C10 C12 H12C . . 109.5 ?
    H12A C12 H12C . . 109.5 ?
    H12B C12 H12C . . 109.5 ?
loop_
    _geom_torsion_atom_site_label_1
    _geom_torsion_atom_site_label_2
    _geom_torsion_atom_site_label_3
    _geom_torsion_atom_site_label_4
    _geom_torsion_site_symmetry_1
    _geom_torsion_site_symmetry_2
    _geom_torsion_site_symmetry_3
    _geom_torsion_site_symmetry_4
    _geom_torsion
    _geom_torsion_publ_flag
    C1 N1 C5 C6 . . . . 88.3(2) ?
    C4 N1 C5 C6 . . . . -35.8(3) ?
    C1 N1 C5 C10 . . . . -89.5(2) ?
    C4 N1 C5 C10 . . . . 146.48(19) ?
    C6 C5 C10 C9 . . . . 3.1(3) ?
    N1 C5 C10 C9 . . . . -179.34(19) ?
    C6 C5 C10 C12 . . . . -176.0(2) ?
    N1 C5 C10 C12 . . . . 1.6(3) ?
    C5 N1 C4 C3 . . . . -174.74(17) ?
    C1 N1 C4 C3 . . . . 60.0(2) ?
    C5 C10 C9 C8 . . . . -1.4(3) ?
    C12 C10 C9 C8 . . . . 177.7(2) ?
    C5 C10 C9 C11 . . . . 178.2(2) ?
    C12 C10 C9 C11 . . . . -2.8(4) ?
    C5 N1 C1 C2 . . . . 174.05(18) ?
    C4 N1 C1 C2 . . . . -58.4(2) ?
    C3 N2 C2 C1 . . . . -53.9(3) ?
    N1 C1 C2 N2 . . . . 55.3(3) ?
    C10 C5 C6 C7 . . . . -2.1(4) ?
    N1 C5 C6 C7 . . . . -179.7(2) ?
    C2 N2 C3 C4 . . . . 56.3(2) ?
    N1 C4 C3 N2 . . . . -59.4(2) ?
    C5 C6 C7 C8 . . . . -0.5(4) ?
    C6 C7 C8 C9 . . . . 2.1(4) ?
    C10 C9 C8 C7 . . . . -1.1(4) ?
    C11 C9 C8 C7 . . . . 179.3(3) ?
loop_
    _geom_hbond_atom_site_label_D
    _geom_hbond_atom_site_label_H
    _geom_hbond_atom_site_label_A
    _geom_hbond_site_symmetry_A
    _geom_hbond_distance_DH
    _geom_hbond_distance_HA
    _geom_hbond_distance_DA
    _geom_hbond_angle_DHA
    N1 H1 Cl3 1_565 0.91 2.48 3.1610(18) 131.7
    N2 H2A Cl2 1_655 0.90 2.35 3.144(2) 147.0
    N2 H2B Cl1 2_665 0.90 2.30 3.152(2) 158.8
    N2 H2B Cl2 2_665 0.90 2.80 3.271(2) 113.9
    C2 H2D Cl1 1_565 0.97 2.74 3.666(3) 159.4
    C3 H3B Cl1 1_665 0.97 2.78 3.585(2) 140.5
    C4 H4B Cl4 1_655 0.97 2.66 3.616(2) 168.0
    C6 H6 Cl4 1_655 0.93 2.71 3.572(2) 154.2
    C12 H12C Cl3 1_565 0.96 2.71 3.568(3) 148.9
data_New_Global_Publ_Block
_journal_date_recd_electronic     2013-06-26
_journal_date_accepted     2013-08-01
_journal_name_full     'Acta Crystallographica, Section E'
_journal_year     2013
_journal_volume     69
_journal_issue      9
_journal_page_first     m485
_journal_page_last     m485
_journal_paper_category     QM
_journal_paper_doi     10.1107/S1600536813021454
_journal_coeditor_code     RU2053
_publ_contact_author_name     'Sonia Abid'
_publ_contact_author_address
;
Laboratoire de Chimie des Mat\'eriaux
Facult\'e des Sciences de Bizerte
7021 Zarzouna Bizerte
Tunisia
;
_publ_contact_author_email     'sonia.abid@fsb.rnu.tn'
_publ_contact_author_fax     ?
_publ_contact_author_phone     ?
_publ_section_title
;
1-(2,3-Dimethylphenyl)piperazine-1,4-diium tetrachloridocuprate(II)
;
loop_
    _publ_author_name
    _publ_author_footnote
    _publ_author_address
    'Ben Mabrouk, Safa' .
;
Laboratoire de Chimie des Mat\'eriaux
Facult\'e des Sciences de Bizerte
7021 Zarzouna Bizerte
Tunisia
;
    'Ameur, Iness' .
;
Laboratoire de Chimie des Mat\'eriaux
Facult\'e des Sciences de Bizerte
7021 Zarzouna Bizerte
Tunisia
;
    'Abid, Sonia' .
;
Laboratoire de Chimie des Mat\'eriaux
Facult\'e des Sciences de Bizerte
7021 Zarzouna Bizerte
Tunisia
;
    'Rzaigui, Mohamed' .
;
Laboratoire de Chimie des Mat\'eriaux
Facult\'e des Sciences de Bizerte
7021 Zarzouna Bizerte
Tunisia
;
