# Supplementary material for: 1-(2,3-Di­methyl­phen­yl)piperazine-1,4-diium tetra­chlorido­cuprate(II)
Source: Acta Crystallogr Sect E Struct Rep Online. 2013 Aug 10;69(Pt 9):m485. doi: 10.1107/S1600536813021454 (PMC3884381; doi:10.1107/S1600536813021454)
Supplement: Supplementary file 2 [file e-69-0m485-Isup2.hkl]

#
# h,k,l, Fc-squared, Fo-squared, sigma(Fo-squared) and status flag
#
data_I
_shelx_title ' cad4 in P -1'
_shelx_refln_list_code          4
_shelx_F_calc_maximum      127.01
_exptl_crystal_F_000       406.00
_reflns_d_resolution_high  0.5981
 
loop_
 _symmetry_equiv_pos_as_xyz
 'x, y, z'
 '-x, -y, -z'
 
_cell_length_a     7.1986
_cell_length_b     7.7611
_cell_length_c    15.6346
_cell_angle_alpha  77.035
_cell_angle_beta   79.311
_cell_angle_gamma  81.845
 
_shelx_F_squared_multiplier     1.000
 
loop_
 _refln_index_h
 _refln_index_k
 _refln_index_l
 _refln_F_squared_calc
 _refln_F_squared_meas
 _refln_F_squared_sigma
 _refln_observed_status
   1   0   0     3909.10     4362.95     51.64 o
   2   0   0    11445.68    12816.12    137.91 o
   3   0   0      205.96      234.45      6.51 o
   4   0   0      249.94      241.67      4.80 o
   5   0   0        3.36        4.87      4.37 o
   6   0   0      266.82      258.47      6.64 o
   7   0   0      636.87      592.61     10.32 o
   8   0   0       33.22       31.89      5.47 o
   9   0   0        7.72       12.96      6.23 o
  10   0   0        1.28       -3.21      8.95 o
  11   0   0        3.55       14.30      7.71 o
 -11   1   0       51.82       64.84     11.67 o
 -10   1   0      126.12      124.99      8.60 o
  -9   1   0        0.90       -1.40      7.31 o
  -8   1   0      119.32      114.87      6.69 o
  -7   1   0        0.66        6.66      6.47 o
  -6   1   0      104.31      109.79      5.16 o
  -5   1   0      459.94      432.81      7.24 o
  -4   1   0     2051.47     2115.93     15.52 o
  -3   1   0      374.17      422.48      5.16 o
  -2   1   0      120.66      112.42      2.71 o
  -1   1   0     7273.28     7934.29     79.60 o
   0   1   0      878.40      933.72      5.45 o
   1   1   0    15270.87    16480.71     80.40 o
   2   1   0      304.01      281.79      3.66 o
   3   1   0     2481.33     2540.60     16.23 o
   4   1   0      788.15      793.30      7.85 o
   5   1   0      153.33      150.44      4.90 o
   6   1   0       11.18       12.77      8.75 o
   7   1   0       67.85       50.06      6.67 o
   8   1   0      128.25      127.32      6.54 o
   9   1   0        2.72       14.01      6.18 o
  10   1   0        1.63        7.83      8.81 o
  11   1   0        9.30        7.50      9.62 o
 -11   2   0       23.98       17.60      8.63 o
 -10   2   0        0.14        8.73      6.65 o
  -9   2   0       15.37        8.96      6.91 o
  -8   2   0        0.29       -6.99      6.99 o
  -7   2   0       73.67       70.01      5.54 o
  -6   2   0      920.29      907.24     11.48 o
  -5   2   0      101.28      109.30      4.63 o
  -4   2   0       38.19       40.90      3.40 o
  -3   2   0      990.24     1097.64     16.90 o
  -2   2   0      143.93      148.61      3.29 o
  -1   2   0      254.10      325.19      5.57 o
   0   2   0     5056.56     5443.06     18.17 o
   1   2   0    16132.48    16493.20     32.78 o
   2   2   0     1896.65     2236.68     16.38 o
   3   2   0      290.25      259.73      4.41 o
   5   2   0      306.21      302.31      6.32 o
   6   2   0       45.61       51.38      4.32 o
   7   2   0      307.80      293.99     21.85 o
   8   2   0      186.91      189.43      7.70 o
   9   2   0       10.17        8.48      8.74 o
  10   2   0        0.95       -7.69      8.98 o
  11   2   0        0.25        5.71      7.32 o
 -11   3   0       15.79       -5.31      8.98 o
 -10   3   0      101.40      109.01      8.41 o
  -9   3   0       27.86       36.15      9.10 o
  -8   3   0       53.44       42.91      5.84 o
  -7   3   0       46.80       44.11      5.48 o
  -6   3   0      477.18      452.75      9.08 o
  -5   3   0      721.31      744.93      9.91 o
  -4   3   0       10.38       13.91      3.21 o
  -3   3   0     5125.18     5273.85     28.20 o
  -2   3   0      365.52      350.90     12.76 o
  -1   3   0       25.01       24.35      2.24 o
   0   3   0        9.77        5.98      2.26 o
   1   3   0       58.76       59.23      2.70 o
   2   3   0     1519.35     1611.13     11.75 o
   3   3   0      173.42      167.43      4.11 o
   4   3   0      783.80      875.96     24.60 o
   5   3   0      799.14      776.95     13.61 o
   6   3   0      107.89       86.03      8.75 o
   7   3   0       80.56       84.27      7.47 o
   8   3   0        4.75       -2.34      7.72 o
   9   3   0      108.67       99.65      7.41 o
  10   3   0       17.55       10.66      7.90 o
  11   3   0       12.32        8.72      8.01 o
 -10   4   0        0.87       -5.89     10.87 o
  -9   4   0       21.10       18.91     10.11 o
  -8   4   0        5.29       11.62      6.27 o
  -7   4   0        8.65        3.45      6.67 o
  -6   4   0      183.50      175.04      6.78 o
  -5   4   0     2623.55     2548.73     20.08 o
  -4   4   0        9.93        8.84      4.39 o
  -3   4   0     1440.78     1438.22     11.80 o
  -2   4   0     1225.45     1219.81     10.12 o
  -1   4   0     2795.05     2922.78     30.43 o
   0   4   0      149.20      129.09      3.67 o
   1   4   0     6950.92     6469.05     52.43 o
   2   4   0     2087.74     2048.47     40.53 o
   3   4   0      681.40      623.39      7.69 o
   4   4   0        2.82       -2.26      4.85 o
   5   4   0      651.45      661.74      9.56 o
   6   4   0      169.15      142.50      6.05 o
   7   4   0       27.93       28.91      9.39 o
   8   4   0      149.60      136.56     14.28 o
   9   4   0      179.57      190.82     14.69 o
  10   4   0        0.76        6.79      8.73 o
  11   4   0        3.43       14.30     12.78 o
 -10   5   0       47.56       47.97      8.17 o
  -9   5   0      146.86      130.87      9.56 o
  -8   5   0        1.43        3.99      6.76 o
  -7   5   0       21.08       26.24      5.72 o
  -6   5   0       14.81       27.42      5.16 o
  -5   5   0       28.57       20.43      4.86 o
  -4   5   0      377.64      369.88      7.86 o
  -3   5   0      143.58      157.98      5.30 o
  -2   5   0     3140.28     3236.40     24.19 o
  -1   5   0      300.40      296.70      5.96 o
   0   5   0      558.58      551.67      7.33 o
   1   5   0       24.16       21.37      3.30 o
   2   5   0     1923.01     1868.08     13.22 o
   3   5   0      188.28      203.75      5.52 o
   4   5   0     1039.46     1030.24     11.37 o
   5   5   0      271.03      283.23      7.26 o
   6   5   0        0.41       -1.42      6.38 o
   7   5   0        3.21        4.69      5.44 o
   8   5   0        4.58        0.87      7.23 o
   9   5   0       19.46       12.74     13.17 o
  10   5   0       22.37       22.64      7.08 o
  11   5   0        0.06       -3.65     11.09 o
  -9   6   0        0.75      -10.58     10.58 o
  -8   6   0      133.60      125.89      8.48 o
  -7   6   0       19.24       22.99      5.88 o
  -6   6   0      359.02      351.49      9.63 o
  -5   6   0       77.17       73.42      5.50 o
  -4   6   0      207.87      213.19      6.92 o
  -3   6   0       13.54       31.02      9.64 o
  -2   6   0        8.76        7.13      4.41 o
  -1   6   0      283.08      297.60      6.52 o
   0   6   0       59.46       67.04      4.19 o
   1   6   0       35.21       41.87      3.76 o
   2   6   0      318.38      285.76      8.76 o
   3   6   0      230.84      218.80      6.41 o
   4   6   0        0.63        0.54      5.70 o
   5   6   0       48.37       33.76      6.60 o
   6   6   0      254.49      255.13      8.14 o
   7   6   0       46.98       62.88      8.28 o
   8   6   0       11.08        4.99      8.46 o
   9   6   0       17.37       22.53      6.50 o
  10   6   0        5.69       -4.44     17.48 o
  -9   7   0       11.57       14.82      8.31 o
  -8   7   0      104.62       95.17      8.58 o
  -7   7   0        2.18       -4.17      8.90 o
  -6   7   0       27.36       12.20      9.03 o
  -5   7   0       52.99       51.67     10.85 o
  -4   7   0      227.40      240.36      8.02 o
  -3   7   0      178.76      186.07      6.75 o
  -2   7   0      299.75      301.06      7.71 o
  -1   7   0      718.13      679.64     10.33 o
   0   7   0      113.37      118.66      8.16 o
   1   7   0       75.24       80.93      6.54 o
   2   7   0        8.86        6.23      5.96 o
   3   7   0       15.67       17.43      4.43 o
   4   7   0      294.06      274.75      7.86 o
   5   7   0       43.69       37.19      8.60 o
   6   7   0      291.74      318.64      9.51 o
   7   7   0        0.01        4.08      7.43 o
   8   7   0       23.72       24.07      6.90 o
   9   7   0        0.86        8.10      7.05 o
  10   7   0        7.97        1.21     10.76 o
  -8   8   0        0.41        5.28     10.03 o
  -7   8   0       34.47       44.75      7.51 o
  -6   8   0        0.19       -1.71      7.01 o
  -5   8   0      264.08      283.30     20.06 o
  -4   8   0      388.18      353.16     10.98 o
  -3   8   0        2.20       10.81      5.67 o
  -2   8   0      279.99      275.75      8.39 o
  -1   8   0      135.99      136.65      6.91 o
   0   8   0      652.15      646.28     10.95 o
   1   8   0        3.74        3.47      6.19 o
   2   8   0      107.10       98.09      5.85 o
   3   8   0      144.29      137.37      6.55 o
   4   8   0        7.96        6.66      5.65 o
   5   8   0       26.59       24.86      5.56 o
   6   8   0       33.14       24.90      6.02 o
   7   8   0      108.31      112.10      8.18 o
   8   8   0        5.45        4.63      7.64 o
   9   8   0        6.46        2.16     10.54 o
  -7   9   0       14.52        8.60      8.73 o
  -6   9   0        1.05       -3.09      8.78 o
  -5   9   0        0.33        1.67      8.73 o
  -4   9   0      120.01      126.53     13.70 o
  -3   9   0      235.77      234.84     12.54 o
  -2   9   0        0.02       -6.88      7.42 o
  -1   9   0      469.23      468.47     10.95 o
   0   9   0      103.20       98.25      7.31 o
   1   9   0       85.86       79.85      6.41 o
   2   9   0        7.54       18.55      5.10 o
   3   9   0      200.61      207.86      8.10 o
   4   9   0       40.74       34.91      6.19 o
   5   9   0        6.71        6.77      6.42 o
   6   9   0       16.82        5.96     13.86 o
   7   9   0        3.22        3.27     12.89 o
   8   9   0        0.13       -1.25      9.67 o
   9   9   0        0.25       -1.18     10.32 o
  -6  10   0        2.34       -3.55     10.04 o
  -5  10   0       40.81       36.05      7.45 o
  -4  10   0       26.52       21.98      6.82 o
  -3  10   0        1.23       -7.48      8.54 o
  -2  10   0       10.76        4.20      8.51 o
  -1  10   0        2.11        6.68      6.82 o
   0  10   0       50.22       48.19      6.58 o
   1  10   0      102.28       90.23      7.40 o
   2  10   0        3.36       13.64      6.51 o
   3  10   0       32.55       38.10      5.88 o
   4  10   0        0.43       -6.06      8.71 o
   5  10   0        0.24       -2.89      8.90 o
   6  10   0        4.29       -3.41      9.40 o
   7  10   0        5.52       12.82      7.64 o
   8  10   0        2.47        6.88      8.26 o
  -4  11   0       25.87       34.21      7.60 o
  -3  11   0       32.96       46.03      7.30 o
  -2  11   0        1.61        4.83     11.23 o
  -1  11   0        1.74        6.97      8.76 o
   0  11   0       22.55       24.33      6.55 o
   1  11   0       46.27       39.30      7.18 o
   2  11   0        2.05       12.85      5.95 o
   3  11   0        5.75        8.28      8.96 o
   4  11   0       16.75       27.90     12.16 o
   5  11   0       32.64       29.15      7.80 o
   6  11   0        0.44        5.69      9.36 o
  -2  12   0        1.84        6.42     10.48 o
  -1  12   0        0.29       -2.35      9.77 o
   0  12   0       10.00        9.94      8.05 o
   1  12   0       46.25       47.98      7.46 o
   2  12   0       27.70       16.50      9.08 o
   3  12   0        5.50        7.89     12.67 o
   4  12   0       26.06       16.61     11.22 o
  -4 -12   1        0.05        5.66     10.16 o
  -3 -12   1        1.39        8.61     11.36 o
  -2 -12   1        0.85       -7.76     17.64 o
  -1 -12   1       13.97       10.84      8.81 o
   0 -12   1       18.14       -8.95     19.58 o
   1 -12   1        0.89      -10.22     10.22 o
   2 -12   1       45.85       46.14      8.37 o
  -6 -11   1        0.81        4.04     10.39 o
  -5 -11   1       13.67        2.12     10.68 o
  -4 -11   1       17.39       -4.36     10.20 o
  -3 -11   1        0.85       -9.86     18.65 o
  -2 -11   1        8.57        9.00      6.46 o
  -1 -11   1        1.81       -8.49      9.34 o
   0 -11   1        0.48       -4.49      7.23 o
   1 -11   1        3.09        4.72      7.26 o
   2 -11   1        1.66       -4.44      9.11 o
   3 -11   1       19.15        2.78     10.42 o
   4 -11   1       50.24       55.85      7.95 o
  -7 -10   1        1.36      -11.75     11.75 o
  -6 -10   1        1.08       10.37      9.96 o
  -5 -10   1        1.46        6.73      7.06 o
  -4 -10   1       17.82       32.45     18.95 o
  -3 -10   1       12.10        9.84      5.79 o
  -2 -10   1        3.20       -7.23      8.18 o
  -1 -10   1        0.13        4.92      8.15 o
   0 -10   1       38.69       42.95      6.56 o
   1 -10   1        9.94       10.68      6.69 o
   2 -10   1        0.27       -3.56     10.55 o
   3 -10   1       13.09        7.04      9.20 o
   4 -10   1       19.24       27.86      6.67 o
   5 -10   1       18.22        9.69      8.83 o
   6 -10   1        2.52       -4.85      9.99 o
  -8  -9   1        6.36        0.62      9.69 o
  -7  -9   1       17.84       23.88     18.95 o
  -6  -9   1        0.82        4.70      8.53 o
  -5  -9   1       13.06       -7.66      9.58 o
  -4  -9   1        1.38       -1.02      7.92 o
  -3  -9   1      182.48      191.07     13.09 o
  -2  -9   1      161.83      156.20      7.76 o
  -1  -9   1      150.30      171.91     12.89 o
   0  -9   1      308.12      295.47      9.64 o
   1  -9   1       58.17       49.23      6.59 o
   2  -9   1       24.82       15.93      5.97 o
   3  -9   1      112.38      115.97     11.38 o
   4  -9   1       80.52       97.13      7.36 o
   5  -9   1       22.68       33.02      9.21 o
   6  -9   1       18.30       16.92      9.82 o
   7  -9   1       32.84       44.25      8.15 o
  -9  -8   1        7.02        8.39      9.75 o
  -8  -8   1        0.04       -8.80      9.47 o
  -7  -8   1       39.89       44.02      6.72 o
  -6  -8   1       22.55       31.11      6.10 o
  -5  -8   1       30.91       18.42     10.54 o
  -4  -8   1      105.27      111.91     12.20 o
  -3  -8   1       48.48       55.84      7.72 o
  -2  -8   1        7.14        6.10      5.41 o
  -1  -8   1      196.79      201.09      8.67 o
   0  -8   1       74.88       77.72      5.85 o
   1  -8   1      785.25      768.95     12.34 o
   2  -8   1       33.19       32.06      5.51 o
   3  -8   1      290.18      301.20     16.64 o
   4  -8   1       16.27       17.44      9.10 o
   5  -8   1       46.20       45.46      6.65 o
   6  -8   1        0.59        6.35      6.60 o
   7  -8   1       53.76       53.82      7.63 o
   8  -8   1       47.18       42.06     13.58 o
 -10  -7   1        8.02       -2.04     20.56 o
  -9  -7   1       10.16       10.04      9.96 o
  -8  -7   1       15.44        9.43      7.50 o
  -7  -7   1       31.46       31.70      6.11 o
  -6  -7   1       14.51       17.52      6.95 o
  -5  -7   1       41.01       52.08      5.80 o
  -4  -7   1       88.58       92.32      6.22 o
  -3  -7   1      289.87      270.22      7.62 o
  -2  -7   1       45.16       44.33      4.74 o
  -1  -7   1       28.55       31.38     10.81 o
   0  -7   1       81.26       74.53      5.02 o
   1  -7   1      217.86      225.55     13.27 o
   2  -7   1       74.91       80.29      7.63 o
   3  -7   1        1.20       12.42      8.71 o
   4  -7   1      256.58      267.87      8.27 o
   5  -7   1      129.80      119.84      7.19 o
   6  -7   1        0.01       -2.47      6.38 o
   7  -7   1       58.17       61.83      7.05 o
   8  -7   1        1.48        5.37      9.56 o
   9  -7   1       31.00       22.96      9.28 o
 -10  -6   1        6.70        8.42     13.29 o
  -9  -6   1        0.54       -3.12      9.07 o
  -8  -6   1        0.18       -5.50      8.19 o
  -7  -6   1       21.84       24.50      5.65 o
  -6  -6   1       43.42       47.49      5.74 o
  -5  -6   1       46.64       41.42      4.90 o
  -4  -6   1      120.03      125.88      5.77 o
  -3  -6   1      298.97      269.33      7.02 o
  -2  -6   1        0.49        4.06      4.17 o
  -1  -6   1        5.85       -3.65      5.50 o
   0  -6   1       14.65       20.44      3.52 o
   1  -6   1        5.59        1.71      8.15 o
   2  -6   1      762.72      765.41     10.38 o
   3  -6   1       26.29       23.24      4.20 o
   4  -6   1      299.74      280.73     17.55 o
   5  -6   1       42.89       40.46      5.70 o
   6  -6   1       40.59       37.48      5.88 o
   7  -6   1       23.25       17.05     10.21 o
   8  -6   1      107.97      104.72     11.36 o
   9  -6   1       46.55       37.81     10.03 o
 -11  -5   1        0.75      -12.51     19.20 o
 -10  -5   1        3.48       -9.96      9.96 o
  -9  -5   1        7.74       -2.22      8.64 o
  -8  -5   1        2.07        1.00      8.14 o
  -7  -5   1        1.47        3.68     13.13 o
  -6  -5   1      139.42      157.98      6.65 o
  -5  -5   1       81.61       79.64      6.48 o
  -4  -5   1      770.41      783.72     16.50 o
  -3  -5   1        0.02       -1.83      5.15 o
  -2  -5   1     3002.57     2965.71     20.67 o
  -1  -5   1      506.07      494.62      7.15 o
   0  -5   1      332.90      344.29      6.87 o
   1  -5   1      679.09      683.06     14.59 o
   2  -5   1       14.06       18.40      3.64 o
   3  -5   1      763.35      804.49     13.23 o
   4  -5   1        0.59       -1.91      5.52 o
   5  -5   1      408.76      416.80      9.89 o
   6  -5   1      239.23      246.03      8.22 o
   7  -5   1       35.08       39.66      5.85 o
   8  -5   1      102.57      116.72      8.97 o
   9  -5   1        0.04       -9.50      9.83 o
  10  -5   1       73.38       66.82     10.40 o
 -11  -4   1        0.47       -1.38      7.75 o
 -10  -4   1       31.24       26.99      6.79 o
  -9  -4   1        1.95        7.25      9.70 o
  -8  -4   1       19.72       17.18     15.63 o
  -7  -4   1        3.50       -1.05      8.93 o
  -6  -4   1      108.21       89.62      9.30 o
  -5  -4   1      409.43      448.02      8.31 o
  -4  -4   1      225.67      219.05      5.78 o
  -3  -4   1     1609.90     1644.50     35.08 o
  -2  -4   1     1769.92     1665.45     11.53 o
  -1  -4   1     1409.91     1325.29      9.82 o
   0  -4   1      860.42      826.02      7.82 o
   1  -4   1     1182.74     1275.69      9.81 o
   2  -4   1     4266.80     4446.41     54.78 o
   3  -4   1       71.40       73.57      3.98 o
   4  -4   1     1957.28     2020.87     17.27 o
   5  -4   1       35.30       41.30      4.79 o
   6  -4   1       80.64       89.44      5.60 o
   7  -4   1        2.59       -4.29      6.66 o
   8  -4   1        4.66       -3.36      7.73 o
   9  -4   1       51.74       59.84      6.85 o
  10  -4   1       15.40       16.89      7.28 o
 -11  -3   1        1.42        9.27      6.63 o
 -10  -3   1        0.21       -3.26      8.94 o
  -9  -3   1       55.36       60.96      7.98 o
  -8  -3   1       90.43       80.76      6.57 o
  -7  -3   1      120.89      117.35     11.49 o
  -6  -3   1      159.53      158.16     15.36 o
  -5  -3   1      105.34      106.54      4.79 o
  -4  -3   1        1.23       -4.33      4.33 o
  -3  -3   1       43.57       53.44      3.10 o
  -2  -3   1      594.59      460.12      5.69 o
  -1  -3   1     1402.31     1264.88     24.33 o
   0  -3   1       65.75       69.62      3.23 o
   1  -3   1      610.89      614.86     13.89 o
   2  -3   1        2.87       -2.29      3.33 o
   3  -3   1     1074.13     1106.79     13.35 o
   4  -3   1      573.27      584.68      7.89 o
   5  -3   1      559.17      598.27     12.70 o
   6  -3   1      447.98      432.33      8.86 o
   7  -3   1       26.02       24.52      4.70 o
   8  -3   1       19.73       20.53      5.53 o
   9  -3   1        1.73      -11.41     11.81 o
  10  -3   1        1.49        0.77      7.92 o
  11  -3   1        3.13        8.09     13.00 o
 -11  -2   1        4.18        6.01      9.36 o
 -10  -2   1        0.07       -6.18      8.62 o
  -9  -2   1       79.97       82.54      7.01 o
  -8  -2   1        9.62       12.29      8.57 o
  -7  -2   1      231.36      267.72      7.68 o
  -6  -2   1      109.73      112.77      6.34 o
  -5  -2   1      598.34      617.21      8.46 o
  -4  -2   1       17.40       20.96      2.94 o
  -3  -2   1      695.44      702.95     19.47 o
  -2  -2   1       46.01       36.48      2.37 o
  -1  -2   1     1807.33     1902.95     12.01 o
   1  -2   1      560.48      639.54     14.75 o
   2  -2   1      656.51      712.08      6.16 o
   3  -2   1     2797.28     2921.62     19.45 o
   4  -2   1      877.95      846.40      8.81 o
   5  -2   1     2544.75     2473.29     24.84 o
   6  -2   1      532.58      492.52      9.02 o
   7  -2   1      474.73      464.81      9.67 o
   8  -2   1       14.81       14.63      4.97 o
   9  -2   1       65.68       71.73     10.06 o
  10  -2   1        7.20       -6.65      9.63 o
  11  -2   1        1.44       -0.90     10.29 o
 -11  -1   1        0.26       -7.00      9.26 o
 -10  -1   1        0.10       12.77     10.65 o
  -9  -1   1        2.84       -7.37      8.99 o
  -8  -1   1      174.52      181.93      7.41 o
  -7  -1   1      363.90      350.09      9.98 o
  -6  -1   1      126.96      125.96      5.36 o
  -5  -1   1      971.70      939.91     10.07 o
  -4  -1   1      268.02      329.88      5.57 o
  -3  -1   1      573.71      518.33      5.71 o
  -2  -1   1      710.60      733.82      5.57 o
  -1  -1   1     6252.11     6675.85     85.52 o
   1  -1   1     4045.58     4395.73     94.43 o
   2  -1   1      525.01      664.09      6.04 o
   3  -1   1       42.43       54.00      2.77 o
   4  -1   1      437.09      436.34      6.17 o
   5  -1   1     2069.58     2033.57     14.29 o
   6  -1   1      860.31      867.23     10.99 o
   7  -1   1     1353.51     1335.15     14.92 o
   8  -1   1       19.69       19.85      5.61 o
   9  -1   1       21.85       30.72      5.81 o
  10  -1   1        6.29       14.17      7.20 o
  11  -1   1        6.86        4.74      9.90 o
 -11   0   1       30.66       25.05      8.78 o
 -10   0   1        5.46       14.58      6.00 o
  -9   0   1       46.10       44.45      6.16 o
  -8   0   1       18.57       12.28      9.24 o
  -7   0   1        0.40       -5.45      6.26 o
  -6   0   1      418.37      423.73      7.96 o
  -5   0   1        1.82        3.26      3.21 o
  -4   0   1     3435.69     3512.13     85.62 o
  -3   0   1     3024.89     3156.35     18.40 o
  -2   0   1      578.34      559.67      5.09 o
  -1   0   1     3053.65     3461.56     11.52 o
   1   0   1      256.38      319.18      3.00 o
   3   0   1     4602.42     4779.45     58.44 o
   4   0   1      740.14      797.80      8.12 o
   5   0   1      139.76      152.42      4.70 o
   6   0   1     1182.02     1172.63     22.22 o
   7   0   1        8.49        8.41      5.00 o
   8   0   1      277.24      277.14      8.48 o
   9   0   1        0.31       -5.18      7.52 o
  10   0   1       66.54       55.82      7.89 o
  11   0   1       18.65       19.87      6.82 o
 -11   1   1        0.07       -0.51      9.59 o
 -10   1   1       73.78       77.41      7.88 o
  -9   1   1       32.01       23.77      6.10 o
  -8   1   1      300.80      282.08     11.71 o
  -7   1   1      312.35      320.97      8.07 o
  -6   1   1       53.76       52.65      4.44 o
  -5   1   1      993.37      957.39     10.20 o
  -4   1   1       80.84      115.53      3.91 o
  -3   1   1      957.80      990.58      7.74 o
  -2   1   1      214.36      286.35      3.78 o
  -1   1   1     1235.43     1286.69     15.82 o
   1   1   1        1.87        6.16      2.46 o
   2   1   1     4141.06     4460.66     46.05 o
   3   1   1      538.57      626.81      9.88 o
   4   1   1     2332.03     2421.28     16.10 o
   5   1   1        3.85        6.94      3.85 o
   6   1   1      129.77      133.34      5.29 o
   7   1   1      150.50      135.23      6.21 o
   8   1   1       47.66       53.57      5.74 o
   9   1   1        1.58      -10.51     10.51 o
  10   1   1        5.21       -2.90      8.39 o
  11   1   1        5.87       10.34      7.84 o
 -11   2   1       24.51       16.97     18.73 o
 -10   2   1       17.18       20.77      6.64 o
  -9   2   1       32.37       36.05      6.07 o
  -8   2   1       40.05       45.69      6.64 o
  -7   2   1        0.22       -6.29      6.29 o
  -6   2   1      236.49      247.22     10.09 o
  -5   2   1        2.59       -4.78      4.78 o
  -4   2   1     2321.05     2370.53     20.86 o
  -3   2   1       47.28       46.86      2.86 o
  -2   2   1       32.61       40.53      2.31 o
   0   2   1     4682.31     5512.52     71.49 o
   1   2   1     3917.73     4308.60     17.26 o
   2   2   1     3314.65     3520.17     93.85 o
   3   2   1      543.73      570.81      6.74 o
   4   2   1     2218.20     2208.93     15.88 o
   5   2   1      110.56      132.30      4.66 o
   6   2   1       64.04       76.67     11.44 o
   7   2   1       87.87       88.74      5.63 o
   8   2   1       66.15       72.09     10.16 o
   9   2   1       61.45       73.31     10.61 o
  10   2   1       30.18       46.79      6.46 o
  11   2   1       29.78        5.00     11.13 o
 -11   3   1        1.34        2.55      9.63 o
 -10   3   1        1.08       -9.20      9.20 o
  -9   3   1       21.53       18.89      6.11 o
  -8   3   1        0.05       -0.38      7.31 o
  -7   3   1      381.43      357.55     13.41 o
  -6   3   1      957.22      916.30     24.20 o
  -5   3   1       35.92       35.21      5.40 o
  -4   3   1     1467.22     1465.30     12.14 o
  -3   3   1      460.28      472.52     14.15 o
  -2   3   1     1076.62     1080.67      8.42 o
  -1   3   1      105.65      137.62      3.28 o
   0   3   1      163.13      143.16      3.48 o
   1   3   1     5211.21     5151.35     22.05 o
   2   3   1     1909.89     2003.67     12.97 o
   3   3   1     1276.92     1443.56     25.39 o
   4   3   1      161.03      183.77      5.00 o
   5   3   1      492.39      538.08      8.15 o
   6   3   1      260.33      248.65      6.82 o
   7   3   1      179.68      201.26      9.91 o
   8   3   1      324.65      301.64     10.81 o
   9   3   1       35.33       32.60      6.31 o
  10   3   1       42.43       45.88      7.13 o
  11   3   1       12.02       21.50      7.96 o
 -10   4   1       33.98       46.42      7.84 o
  -9   4   1       38.00       12.08      9.67 o
  -8   4   1       43.95       46.37      6.20 o
  -7   4   1       23.58       22.70      4.98 o
  -6   4   1       16.07       15.69      4.76 o
  -5   4   1      244.60      234.41      6.89 o
  -4   4   1        1.63       -0.19      5.03 o
  -3   4   1     4718.94     4712.96     53.77 o
  -2   4   1      944.15     1011.46      9.30 o
  -1   4   1     2530.64     2429.46     15.96 o
   0   4   1      113.02      140.00      8.15 o
   1   4   1      164.62      115.39      6.11 o
   2   4   1      186.86      183.51      4.30 o
   3   4   1      230.61      214.21      4.97 o
   4   4   1      321.15      306.59      6.21 o
   5   4   1      787.33      743.60     10.13 o
   6   4   1        6.75       -0.54      4.77 o
   7   4   1      117.99       96.64      8.31 o
   8   4   1       39.15       30.11      6.14 o
   9   4   1      129.39      119.38      8.26 o
  10   4   1        3.63        0.18      6.38 o
  11   4   1       24.63       16.54      8.90 o
 -10   5   1        9.67       -4.79      9.16 o
  -9   5   1       42.40       36.50      7.61 o
  -8   5   1       19.61       16.86      6.08 o
  -7   5   1      234.65      220.72      8.58 o
  -6   5   1       72.65       72.66      5.56 o
  -5   5   1       75.35       66.27      5.05 o
  -4   5   1        4.66       11.80      5.85 o
  -3   5   1      304.41      314.95      8.93 o
  -2   5   1     1870.68     1954.23     27.56 o
  -1   5   1     1720.96     1802.41     24.19 o
   0   5   1     2075.41     2186.77     31.07 o
   1   5   1     1780.52     1734.66     24.50 o
   2   5   1      222.82      251.51      5.52 o
   3   5   1        0.74        5.38      3.17 o
   4   5   1       38.00       41.47      4.25 o
   5   5   1       89.20       87.29      8.75 o
   6   5   1       39.56       39.89      4.91 o
   7   5   1       57.22       64.35      5.53 o
   8   5   1       31.26        8.57      8.37 o
   9   5   1        0.05        0.16     11.24 o
  10   5   1        3.29       -1.41     10.22 o
  11   5   1        2.52       -3.48     13.94 o
  -9   6   1      133.70      124.11      9.55 o
  -8   6   1        0.33       -2.35      8.62 o
  -7   6   1       50.27       50.46      6.44 o
  -6   6   1      188.66      183.81      8.07 o
  -5   6   1       12.30       19.24      6.04 o
  -4   6   1      239.71      229.11      7.34 o
  -3   6   1      147.33      143.21      5.82 o
  -2   6   1      382.81      379.49      7.69 o
  -1   6   1       17.35        3.99      6.69 o
   0   6   1       33.33       33.20      6.55 o
   1   6   1       11.33        8.10      4.19 o
   2   6   1        1.93        7.77      5.13 o
   3   6   1      434.68      429.92      7.95 o
   4   6   1       49.72       52.23      4.58 o
   5   6   1      270.92      280.08      8.35 o
   6   6   1       13.76       18.20      6.75 o
   7   6   1        2.22       -1.34      5.89 o
   8   6   1       23.44       27.42      6.28 o
   9   6   1        1.93        2.94      7.00 o
  10   6   1        4.59       -8.45      9.51 o
  11   6   1        0.32        1.42      8.30 o
  -9   7   1        9.35        1.93     10.44 o
  -8   7   1       56.79       55.53      7.88 o
  -7   7   1       56.87       67.67      7.92 o
  -6   7   1      209.27      199.90      8.81 o
  -5   7   1       78.28       77.82      6.71 o
  -4   7   1        2.50       -5.60     10.01 o
  -3   7   1       98.47       83.05      5.97 o
  -2   7   1       95.18       87.14      5.48 o
  -1   7   1      158.57      168.56      6.44 o
   0   7   1      317.24      317.63      7.43 o
   1   7   1        7.48        3.04      4.63 o
   2   7   1     1216.13     1149.29     13.01 o
   3   7   1      644.02      630.28     10.71 o
   4   7   1      204.09      188.91      7.82 o
   5   7   1       72.51       79.84      5.99 o
   6   7   1      137.95      149.22      7.68 o
   7   7   1       24.99       30.07      6.10 o
   8   7   1       10.40        1.94      9.43 o
   9   7   1       15.84        7.60      9.50 o
  10   7   1        0.77       18.60      8.03 o
  -8   8   1      142.36      152.91      9.72 o
  -7   8   1        5.57        0.03      9.89 o
  -6   8   1      143.38      142.01      8.80 o
  -5   8   1       86.40      100.27      7.70 o
  -4   8   1      197.91      214.62      8.79 o
  -3   8   1      141.03      126.62      8.27 o
  -2   8   1      380.51      391.79     20.66 o
  -1   8   1      153.61      163.84      6.93 o
   0   8   1       33.28       37.95      5.12 o
   1   8   1      139.73      134.74      6.19 o
   2   8   1       28.97       33.69      4.97 o
   3   8   1      275.82      277.94     15.31 o
   4   8   1       79.90       74.65      6.13 o
   5   8   1       55.40       58.17      5.90 o
   6   8   1      101.82       88.83      7.37 o
   7   8   1        0.38        7.36      7.13 o
   8   8   1       17.46       15.81      6.90 o
   9   8   1        3.26       -1.07     10.29 o
  10   8   1       14.45       37.30     18.18 o
  -7   9   1       45.75       51.67      8.34 o
  -6   9   1        4.01        1.42      9.29 o
  -5   9   1      136.48      117.74     14.80 o
  -4   9   1       21.22       11.76      7.59 o
  -3   9   1        6.99       12.07      7.76 o
  -2   9   1       19.12       23.33      5.79 o
  -1   9   1      230.95      233.04     17.40 o
   0   9   1      296.15      313.38      9.15 o
   1   9   1       43.50       52.28      5.61 o
   2   9   1      233.84      226.62     14.59 o
   3   9   1        0.11       -0.36      7.37 o
   4   9   1        1.11        2.48      7.19 o
   5   9   1        6.30       11.86      7.50 o
   6   9   1       10.46        8.27      7.02 o
   7   9   1       25.51       27.16     14.50 o
   8   9   1        1.34        4.94      7.54 o
   9   9   1        6.32        2.44     11.26 o
  -6  10   1        0.22       -7.79      9.76 o
  -5  10   1        3.39       13.04      6.40 o
  -4  10   1       25.55       38.15      7.12 o
  -3  10   1        2.19       -0.18     10.45 o
  -2  10   1        1.87        5.49      6.72 o
  -1  10   1       33.73       26.01      6.31 o
   0  10   1       38.99       32.29      6.39 o
   1  10   1        1.57       -7.70     11.39 o
   2  10   1        7.02       10.08      6.01 o
   3  10   1       43.86       48.81      6.62 o
   4  10   1        5.22       -5.12      8.87 o
   5  10   1        0.09        6.84      9.75 o
   6  10   1        5.62       10.24      6.35 o
   7  10   1        3.62        2.98      9.61 o
   8  10   1        0.32      -10.68     10.68 o
  -4  11   1       18.26       26.77      7.58 o
  -3  11   1       10.97        2.86     10.00 o
  -2  11   1       10.99        6.56     26.70 o
  -1  11   1        0.02        3.71      8.91 o
   0  11   1        2.30       -5.78      9.56 o
   1  11   1       76.79       88.42     17.03 o
   2  11   1       11.35        6.47      9.27 o
   3  11   1       38.95       46.09     11.01 o
   4  11   1        8.77        3.00     16.05 o
   5  11   1        9.44       17.24      7.98 o
   6  11   1        0.09        1.28      9.23 o
   7  11   1       12.73        8.57      9.65 o
  -2  12   1        9.02       16.64     15.66 o
  -1  12   1        6.79       17.43      8.24 o
   0  12   1       18.99       17.12     21.20 o
   1  12   1       11.51       -0.62     11.05 o
   2  12   1        2.22        6.26      9.77 o
   3  12   1        0.05       -3.79     10.26 o
   4  12   1       36.34       33.16      8.04 o
   5  12   1        8.16       -1.23     10.86 o
  -3 -12   2        0.49       -8.95     17.58 o
  -2 -12   2       10.24       13.96      8.16 o
  -1 -12   2        4.95        2.17      8.74 o
   0 -12   2        8.51       11.53      6.59 o
   1 -12   2        0.24       -9.88      9.88 o
  -6 -11   2        5.10        2.63     10.12 o
  -5 -11   2        6.05        1.19      7.40 o
  -4 -11   2        3.54        4.45     18.39 o
  -3 -11   2        1.19       -2.02      9.78 o
  -2 -11   2        1.61       -1.71      8.55 o
  -1 -11   2       14.64       12.53      7.50 o
   0 -11   2       14.16       10.58      8.81 o
   1 -11   2        0.35        3.52      7.33 o
   2 -11   2        3.47        7.96      8.84 o
   3 -11   2        9.75       -7.46     10.69 o
   4 -11   2        0.79        7.57      6.98 o
  -7 -10   2        0.09        7.63      7.90 o
  -6 -10   2        3.32        3.46      9.70 o
  -5 -10   2        0.66       -8.83     14.22 o
  -4 -10   2       32.23       38.63      7.05 o
  -3 -10   2       37.68       45.12      6.87 o
  -2 -10   2        0.23        6.03      7.49 o
  -1 -10   2       14.47       20.40      9.82 o
   0 -10   2        0.76       -9.14      9.30 o
   1 -10   2        0.56        1.65      6.38 o
   2 -10   2        0.40        3.59     12.38 o
   3 -10   2       12.60        5.51      6.32 o
   4 -10   2      108.06      108.09      8.45 o
   5 -10   2       27.93       34.97      7.55 o
   6 -10   2       27.57       25.73      9.79 o
  -8  -9   2        1.27       -2.25     10.20 o
  -7  -9   2       11.87        7.37      8.08 o
  -6  -9   2       29.30       24.58     11.39 o
  -5  -9   2       25.64       28.74      6.41 o
  -4  -9   2      152.93      133.34      8.35 o
  -3  -9   2        0.56       -1.64      6.32 o
  -2  -9   2      105.60       99.37      7.00 o
  -1  -9   2       32.44       29.52      5.95 o
   0  -9   2      501.10      509.75     11.56 o
   1  -9   2       54.54       42.94      6.34 o
   2  -9   2       91.60      105.63      6.95 o
   3  -9   2        5.60        7.57      6.84 o
   4  -9   2        0.11       -0.38      6.74 o
   5  -9   2        1.99       14.35     15.81 o
   6  -9   2        8.78       14.17      7.83 o
   7  -9   2       49.66       54.00      8.72 o
  -9  -8   2        1.91      -10.32     10.32 o
  -8  -8   2        9.49        8.77      8.03 o
  -7  -8   2        0.48       -0.54      9.08 o
  -6  -8   2       21.54       25.76      6.07 o
  -5  -8   2       13.46       24.07      5.50 o
  -4  -8   2       98.24       99.76      6.66 o
  -3  -8   2      257.73      242.70      9.06 o
  -2  -8   2        1.62       -0.21      5.50 o
  -1  -8   2      170.53      152.81      6.79 o
   0  -8   2       12.45        8.73     11.17 o
   1  -8   2      436.79      431.33      9.80 o
   2  -8   2       60.19       59.73      5.75 o
   3  -8   2      452.91      471.68     10.83 o
   4  -8   2      107.76      130.46      7.15 o
   5  -8   2        5.82       -1.34      8.19 o
   6  -8   2       27.52        7.82      7.66 o
   7  -8   2        3.08        2.82      9.33 o
   8  -8   2        0.29       -2.35      9.92 o
 -10  -7   2        0.06      -10.41     10.41 o
  -9  -7   2        0.13       -5.34      9.72 o
  -8  -7   2        9.91        8.14      7.44 o
  -7  -7   2       37.02       47.19      6.40 o
  -6  -7   2       13.33       15.33      7.82 o
  -5  -7   2        1.53       -3.25     10.42 o
  -4  -7   2        9.03       -7.06      7.06 o
  -3  -7   2        5.64        9.27      4.32 o
  -2  -7   2        0.43       -3.32      4.71 o
  -1  -7   2       37.66       29.16      4.46 o
   0  -7   2       78.22       81.38      5.01 o
   1  -7   2      561.65      550.14     13.54 o
   2  -7   2       69.67       82.05      5.44 o
   3  -7   2      192.59      187.34     20.42 o
   4  -7   2       15.66       21.07      5.06 o
   5  -7   2       58.08       52.74      6.26 o
   6  -7   2        0.15       -6.47      7.64 o
   7  -7   2        1.74        3.17      6.64 o
   8  -7   2       57.26       48.05      7.79 o
   9  -7   2       24.49       31.81      7.50 o
 -10  -6   2        4.25        5.51      8.34 o
  -9  -6   2       15.12       33.24      6.42 o
  -8  -6   2        0.09       -3.73      8.73 o
  -7  -6   2       30.48       23.49      9.49 o
  -6  -6   2        5.16       -5.05      7.36 o
  -5  -6   2       78.55       71.59      5.60 o
  -4  -6   2        2.14       -7.90     16.18 o
  -3  -6   2      442.53      422.88      8.43 o
  -2  -6   2      129.11      117.42      5.18 o
  -1  -6   2        4.05        9.63      4.02 o
   0  -6   2       60.25       61.73      7.91 o
   1  -6   2       90.55       92.34      4.85 o
   2  -6   2       92.81       93.04      6.62 o
   3  -6   2      439.77      441.08     10.41 o
   4  -6   2      318.97      335.53      8.41 o
   5  -6   2      552.75      537.27     10.69 o
   6  -6   2       27.51       35.10      5.49 o
   7  -6   2       28.29       22.49      6.28 o
   8  -6   2        4.12        3.68      8.84 o
   9  -6   2       60.98       53.73      7.52 o
 -11  -5   2        1.61       -5.61      9.70 o
 -10  -5   2        2.09       -4.95      9.80 o
  -9  -5   2        2.67       -3.58      8.70 o
  -8  -5   2        4.15       13.24      5.28 o
  -7  -5   2        2.98       11.53      4.75 o
  -6  -5   2      173.28      172.72      6.95 o
  -5  -5   2      527.32      555.69     25.58 o
  -4  -5   2       65.15       68.17      6.92 o
  -3  -5   2      949.82      901.61     14.90 o
  -2  -5   2      383.40      358.54      6.77 o
  -1  -5   2      780.98      726.85     18.14 o
   0  -5   2      422.07      403.94      6.65 o
   1  -5   2      605.56      618.37      9.13 o
   2  -5   2      706.09      678.67     13.74 o
   3  -5   2       48.02       46.39      4.45 o
   4  -5   2      208.85      195.27      6.56 o
   5  -5   2       36.92       35.92      5.17 o
   6  -5   2      317.18      301.82      8.81 o
   7  -5   2       59.19       65.28      6.16 o
   8  -5   2      103.39       91.54      9.17 o
   9  -5   2      185.84      190.98     12.68 o
  10  -5   2        0.04       -4.81     10.05 o
 -11  -4   2        1.03       -4.45     16.50 o
 -10  -4   2        2.37       -8.22     10.71 o
  -9  -4   2       53.62       75.10     13.55 o
  -8  -4   2       32.77       31.77      9.49 o
  -7  -4   2       59.37       56.26     16.29 o
  -6  -4   2       52.32       61.21      7.71 o
  -5  -4   2      132.62      142.40      5.70 o
  -4  -4   2      811.15      906.37     12.96 o
  -3  -4   2       60.81       67.25      4.09 o
  -2  -4   2     5354.92     5129.04     55.18 o
  -1  -4   2       64.24       55.42      3.37 o
   0  -4   2     2540.68     2374.71     37.76 o
   1  -4   2      498.74      576.75      6.97 o
   2  -4   2     1541.93     1607.07     11.74 o
   3  -4   2       25.29       30.97      5.71 o
   4  -4   2      106.84      114.17      5.22 o
   5  -4   2      456.93      457.47     14.94 o
   6  -4   2       72.58       76.31      5.49 o
   7  -4   2        4.62       -0.21      6.77 o
   8  -4   2       24.89       36.66      6.03 o
   9  -4   2        3.85        8.53      6.04 o
  10  -4   2      110.03      107.44     16.17 o
 -11  -3   2        0.87       -8.05      8.50 o
 -10  -3   2       16.67       16.06     10.16 o
  -9  -3   2        0.03       -4.49     10.55 o
  -8  -3   2       78.54       79.44     14.64 o
  -7  -3   2       12.87       18.62      9.36 o
  -6  -3   2      516.92      524.89      9.40 o
  -5  -3   2       59.37       54.83      4.17 o
  -4  -3   2       16.79       17.01      3.22 o
  -3  -3   2       39.87       33.05      2.86 o
  -2  -3   2      346.38      317.93      5.02 o
  -1  -3   2     1666.38     1409.25     18.91 o
   0  -3   2      409.98      420.03      5.12 o
   1  -3   2     1879.87     1793.63     12.50 o
   3  -3   2       37.08       27.56      6.80 o
   4  -3   2       24.46       27.32      3.27 o
   5  -3   2       71.08       74.13      4.81 o
   6  -3   2      658.51      604.84     10.13 o
   7  -3   2       27.07       20.79      4.95 o
   8  -3   2       19.18       23.60      5.45 o
   9  -3   2       14.82       12.27      6.90 o
  10  -3   2       72.06       73.47     10.36 o
  11  -3   2        1.57        1.24      9.67 o
 -11  -2   2        1.97      -15.47     15.47 o
 -10  -2   2        4.24       12.05      7.22 o
  -9  -2   2       14.83        9.19     13.36 o
  -8  -2   2      143.85      140.76      7.26 o
  -7  -2   2        0.41        1.15      6.30 o
  -6  -2   2      131.53      114.33      5.74 o
  -5  -2   2      249.10      258.15      6.14 o
  -4  -2   2      741.51      860.34     12.91 o
  -3  -2   2      201.68      273.92      4.74 o
  -2  -2   2       84.03       98.12      2.93 o
  -1  -2   2     3222.49     3164.43     61.28 o
   0  -2   2     1703.10     1723.33     21.21 o
   1  -2   2      147.33      193.78      3.31 o
   2  -2   2       48.12       51.39      3.64 o
   3  -2   2       11.81       16.18      5.96 o
   4  -2   2     1552.93     1575.48     11.72 o
   5  -2   2       45.55       50.33      4.07 o
   6  -2   2     1058.04     1036.13     15.56 o
   7  -2   2       29.39       34.49      7.57 o
   8  -2   2       48.64       36.46      5.65 o
   9  -2   2        9.07        5.61     13.30 o
  10  -2   2       15.60       22.10      6.52 o
  11  -2   2       55.34       55.93      8.35 o
 -11  -1   2        7.37        1.47     10.21 o
 -10  -1   2        0.08       -3.58      8.98 o
  -9  -1   2        6.88       -0.22      7.74 o
  -8  -1   2       20.64       19.38      5.76 o
  -7  -1   2      234.58      216.83      7.33 o
  -6  -1   2       78.82       63.44      4.84 o
  -5  -1   2     3074.82     3160.87     22.03 o
  -4  -1   2     1282.32     1292.06     14.26 o
  -3  -1   2     2082.51     2317.19     45.24 o
  -2  -1   2     1136.67     1075.91      7.55 o
  -1  -1   2      110.46      129.15      2.58 o
   0  -1   2     2918.15     2872.80     23.25 o
   1  -1   2     2129.05     2211.93     11.31 o
   2  -1   2      449.69      424.32      7.14 o
   3  -1   2     1714.03     1692.14     12.17 o
   4  -1   2      260.35      290.36      5.23 o
   5  -1   2      458.47      462.09     25.78 o
   6  -1   2       25.56       30.85      8.43 o
   7  -1   2     1226.46     1173.70     13.99 o
   8  -1   2       35.47       36.11      5.31 o
   9  -1   2      120.67      128.45     13.62 o
  10  -1   2       20.40       18.53      6.51 o
  11  -1   2        0.14        2.83      9.15 o
 -11   0   2        7.43       -9.24     11.10 o
 -10   0   2        0.11        0.24      8.32 o
  -9   0   2        0.02       -1.25      8.50 o
  -8   0   2        5.41        9.70      8.99 o
  -7   0   2      406.30      394.81      9.55 o
  -6   0   2      141.99      131.19      5.56 o
  -5   0   2     1282.39     1266.96     11.55 o
  -4   0   2     4250.42     4431.89     37.89 o
  -3   0   2     6818.63     7217.08     61.26 o
  -2   0   2     1723.24     1799.84     20.18 o
  -1   0   2     5007.47     5349.96    136.01 o
   0   0   2     1548.84     1439.57      6.71 o
   2   0   2        6.06       11.19      2.00 o
   3   0   2     3380.43     3559.30     18.94 o
   4   0   2      224.45      222.63      9.57 o
   5   0   2       97.29       94.73      3.97 o
   6   0   2        2.33        2.93      4.52 o
   7   0   2      325.90      325.89      7.97 o
   8   0   2        5.79        8.93     10.54 o
   9   0   2       63.81       77.21     15.49 o
  10   0   2       33.66       40.30      6.54 o
  11   0   2       54.84       51.58     11.18 o
 -11   1   2       30.98       30.20      8.22 o
 -10   1   2        1.47       13.81     12.08 o
  -9   1   2        5.55       -0.69      7.93 o
  -8   1   2        8.97       -2.58     11.76 o
  -7   1   2       56.42       53.96      5.26 o
  -6   1   2      144.06      137.96      5.46 o
  -5   1   2      420.13      431.04      8.68 o
  -4   1   2     2555.82     2494.29     61.81 o
  -3   1   2       88.79      105.00      3.28 o
  -2   1   2      718.72      714.24      5.71 o
  -1   1   2       48.96       42.38      2.01 o
   0   1   2     1635.85     1653.92     14.22 o
   1   1   2     8952.47    10272.64     21.27 o
   2   1   2     2377.49     2785.09     17.47 o
   3   1   2     2733.60     2784.00     16.88 o
   4   1   2      410.25      427.64      5.91 o
   6   1   2       89.45      100.88      4.58 o
   7   1   2        2.54        5.78      5.86 o
   8   1   2      186.17      182.24      7.16 o
   9   1   2       11.16       18.86      5.27 o
  10   1   2       16.80       17.46      6.39 o
  11   1   2        0.25        2.50      7.51 o
 -11   2   2        5.00        1.13     10.27 o
 -10   2   2       25.31       40.55      6.88 o
  -9   2   2       29.39       31.89      6.05 o
  -8   2   2      120.18      114.80     10.86 o
  -7   2   2       35.24       31.62      5.08 o
  -6   2   2       16.73       11.77      4.00 o
  -5   2   2       13.93       19.65      3.43 o
  -4   2   2       29.83       39.93      3.26 o
  -3   2   2     1096.55     1182.12     11.69 o
  -2   2   2      464.37      496.95      5.35 o
  -1   2   2      136.76      201.59      3.21 o
   0   2   2      212.07      205.63      3.08 o
   1   2   2      381.95      458.72      5.06 o
   2   2   2     1183.18     1309.63      9.28 o
   4   2   2     1896.82     1958.71     20.55 o
   5   2   2      561.59      575.70     10.52 o
   6   2   2       60.96       60.71      4.33 o
   7   2   2        7.07        1.80     12.53 o
   8   2   2       47.50       45.32      6.34 o
   9   2   2        3.38       -4.57     15.08 o
  10   2   2        1.14       15.92      6.83 o
  11   2   2        0.83        3.02      9.13 o
 -10   3   2      119.27      125.04     12.01 o
  -9   3   2        1.22       12.10      7.53 o
  -8   3   2      129.61      125.47      7.49 o
  -7   3   2       67.36       71.14      5.83 o
  -6   3   2      308.84      329.73      9.21 o
  -5   3   2      204.90      193.32      6.83 o
  -4   3   2      432.64      454.69     21.26 o
  -3   3   2     2280.60     2333.80     39.80 o
  -1   3   2      115.99      128.51      3.23 o
   0   3   2      248.97      257.47      3.87 o
   1   3   2      565.12      608.03     10.34 o
   2   3   2     3977.53     4193.88     21.18 o
   3   3   2      322.95      334.09      5.31 o
   4   3   2     5518.09     5734.81     62.16 o
   5   3   2        0.44       -0.66      5.46 o
   6   3   2     1027.48     1078.71     12.20 o
   7   3   2        0.01        5.31      4.87 o
   8   3   2      179.93      175.42      7.74 o
   9   3   2       21.60       22.39      5.90 o
  10   3   2        0.76       -8.65      8.65 o
  11   3   2        0.16        1.43      9.58 o
 -10   4   2        0.02       -1.33      9.89 o
  -9   4   2       88.43       95.32     11.15 o
  -8   4   2        6.43        0.90      6.72 o
  -7   4   2      273.92      266.88      8.73 o
  -6   4   2      239.19      235.92      7.71 o
  -5   4   2       58.68       61.49      5.78 o
  -4   4   2     1393.39     1370.33     18.58 o
  -3   4   2      406.76      430.70      7.08 o
  -2   4   2     5962.64     5908.20    107.07 o
  -1   4   2      576.21      677.32      7.21 o
   0   4   2     1728.46     1551.16     10.99 o
   1   4   2     1003.31     1095.17      8.58 o
   2   4   2      761.16      798.63      7.79 o
   3   4   2      803.95      860.12     13.64 o
   4   4   2      252.20      279.07      6.05 o
   5   4   2     2504.70     2514.21     17.87 o
   6   4   2      149.30      148.80      5.99 o
   7   4   2       47.59       45.43      5.30 o
   8   4   2        1.28      -15.10     17.97 o
   9   4   2        1.33       -7.46      8.12 o
  10   4   2        0.11       -9.07      9.07 o
  11   4   2        0.26       -5.53      9.72 o
 -10   5   2       10.81       -9.79     11.11 o
  -9   5   2        7.40      -12.12     12.12 o
  -8   5   2       13.61       -7.20      8.65 o
  -7   5   2        5.60       -1.29      7.77 o
  -6   5   2      161.79      156.61      7.03 o
  -5   5   2      354.13      327.12      8.03 o
  -4   5   2       89.35       97.92      5.09 o
  -3   5   2      843.66      844.22     11.84 o
  -2   5   2      532.85      551.52      8.17 o
  -1   5   2      654.08      697.01     15.87 o
   0   5   2      257.15      258.04      5.44 o
   1   5   2     2444.03     2201.43     14.87 o
   2   5   2      182.06      201.92      4.99 o
   3   5   2      176.63      190.45      5.26 o
   4   5   2      569.46      568.95      8.56 o
   5   5   2       20.00       22.08      4.19 o
   6   5   2       55.88       45.50      5.93 o
   7   5   2        7.37       -4.11      7.07 o
   8   5   2       11.73        7.81      7.79 o
   9   5   2       14.79       22.47     11.83 o
  10   5   2       29.71       26.52      8.37 o
  11   5   2        1.47        5.98      9.34 o
  -9   6   2       20.63       16.75      7.54 o
  -8   6   2       42.54       48.97      9.79 o
  -7   6   2       57.70       60.63      6.31 o
  -6   6   2      208.74      215.70     17.75 o
  -5   6   2        2.00       -1.57      6.28 o
  -4   6   2        0.47       -6.14      6.14 o
  -3   6   2      121.76      124.64      5.45 o
  -1   6   2     1108.29     1092.73     11.37 o
   0   6   2       51.27       42.16      3.92 o
   1   6   2      393.85      326.61      7.45 o
   2   6   2      216.90      224.44      6.05 o
   3   6   2      601.97      607.19      9.21 o
   4   6   2       16.14       16.75      5.12 o
   5   6   2      288.94      269.53      7.79 o
   6   6   2       92.88      106.21      6.31 o
   7   6   2       70.75       64.04      6.08 o
   8   6   2        5.29       17.70     14.90 o
   9   6   2       15.32       12.90     10.73 o
  10   6   2        0.31       -7.25     13.40 o
  11   6   2        2.81       -1.96     10.39 o
  -9   7   2       18.25       30.66     12.59 o
  -8   7   2        1.15       -9.50     13.95 o
  -7   7   2      129.16      142.73      8.51 o
  -6   7   2       26.02       23.03      5.98 o
  -5   7   2      495.64      509.21     11.26 o
  -4   7   2       29.06       21.56      5.35 o
  -3   7   2       74.54       87.46      9.95 o
  -2   7   2      116.82      124.53     11.80 o
  -1   7   2     1066.44     1077.22     12.59 o
   0   7   2      132.27      128.33      5.61 o
   1   7   2      137.23      140.26      5.97 o
   2   7   2      787.73      723.16     22.93 o
   3   7   2      405.02      396.38     14.41 o
   4   7   2       58.23       58.91      6.73 o
   5   7   2      231.77      240.59      9.25 o
   6   7   2       11.02       12.26      6.31 o
   7   7   2       71.72       95.93     14.34 o
   8   7   2       14.79        2.05      7.16 o
   9   7   2       14.14        3.83      9.96 o
  10   7   2        7.95       19.18      8.17 o
  -8   8   2       39.30       39.87      8.22 o
  -7   8   2       46.16       41.78      7.88 o
  -6   8   2      206.05      199.68      9.56 o
  -5   8   2      227.56      222.25     11.52 o
  -4   8   2      139.88      150.94     15.73 o
  -3   8   2      175.06      179.17      8.17 o
  -2   8   2        0.24        3.71      6.57 o
  -1   8   2      388.63      401.89      8.97 o
   0   8   2      236.25      245.14     10.53 o
   1   8   2      224.79      186.38      7.02 o
   2   8   2       57.22       60.11      5.47 o
   3   8   2      205.66      175.82      7.40 o
   4   8   2      154.86      166.62      6.91 o
   5   8   2        1.73        0.00      5.78 o
   6   8   2      173.37      171.91      8.38 o
   7   8   2       29.80       34.45      6.36 o
   8   8   2       19.91       24.37     12.76 o
   9   8   2        0.05      -10.30     10.30 o
  10   8   2        7.77       -1.14     11.13 o
  -7   9   2        0.07       -2.45      9.97 o
  -6   9   2       19.54        5.31      9.32 o
  -5   9   2       37.33       36.47      6.92 o
  -4   9   2      392.18      397.71     11.46 o
  -3   9   2        2.07       -1.86      9.10 o
  -2   9   2      224.99      236.02      8.70 o
  -1   9   2        3.91        2.08      6.26 o
   0   9   2      109.27      103.73      6.66 o
   1   9   2        3.26       -5.08      7.06 o
   2   9   2      175.10      154.78      7.14 o
   3   9   2       31.38       36.27      5.65 o
   4   9   2        0.60       -6.21     10.52 o
   5   9   2        0.11       -3.61     12.15 o
   6   9   2        0.11        0.04      8.31 o
   7   9   2        5.05       -0.81      9.35 o
   8   9   2        0.15        7.50     10.00 o
   9   9   2        2.64      -13.00     13.00 o
  -6  10   2        5.76        5.25     17.37 o
  -5  10   2        9.48       -2.39     14.53 o
  -4  10   2       44.99       69.66      7.29 o
  -3  10   2       39.91       30.45      7.01 o
  -2  10   2       33.72       28.44     19.35 o
  -1  10   2       54.76       64.83      6.62 o
   0  10   2      111.31      111.23      7.07 o
   1  10   2        7.56       17.36      5.21 o
   2  10   2       17.33       15.16     11.78 o
   4  10   2        6.04        5.67      6.54 o
   5  10   2        0.36        3.59      8.62 o
   6  10   2        0.05        4.28      8.58 o
   7  10   2        0.25       -3.08     11.99 o
   8  10   2        1.64        8.57      8.16 o
  -4  11   2       14.59        0.44     11.27 o
  -3  11   2       53.39       56.38      8.10 o
  -2  11   2        0.47        5.98      9.09 o
  -1  11   2       41.99       36.23      7.20 o
   0  11   2       27.39       17.27     13.64 o
   1  11   2       43.70       56.66      7.08 o
   2  11   2       70.84       70.74      7.49 o
   3  11   2       33.11       36.86      7.06 o
   4  11   2       66.94       83.95     18.09 o
   5  11   2        1.38      -10.21     10.21 o
   6  11   2        0.06        4.66      9.22 o
   7  11   2        0.00       -7.40      9.86 o
  -2  12   2       19.52       21.39      8.26 o
  -1  12   2        0.67       -9.36     10.00 o
   0  12   2       66.21       67.37      8.23 o
   1  12   2       62.24       66.08      8.09 o
   2  12   2        8.28        0.93     10.13 o
   3  12   2       44.46       57.25      7.96 o
   4  12   2        1.16        9.81      8.09 o
   5  12   2       12.31        9.08     10.78 o
  -3 -12   3        0.68      -12.98     14.45 o
  -2 -12   3       27.12       14.73     15.87 o
  -1 -12   3       37.70       52.26     10.68 o
   0 -12   3        0.00        0.97     14.26 o
   1 -12   3        7.71       -5.99     15.63 o
  -5 -11   3        3.77      -12.55     15.28 o
  -4 -11   3        0.07       -9.97      9.97 o
  -3 -11   3        4.23        8.01     12.03 o
  -2 -11   3        0.16        7.41      8.86 o
  -1 -11   3        2.47      -11.25     14.35 o
   0 -11   3        0.09      -13.93     13.93 o
   1 -11   3       11.58       11.49     13.55 o
   2 -11   3        5.00      -13.64     14.69 o
   3 -11   3       47.31       42.59     11.30 o
   4 -11   3        4.78        9.93     14.52 o
  -7 -10   3       10.50        9.81     10.92 o
  -6 -10   3        0.19       -3.67     13.74 o
  -5 -10   3        4.74       22.08      8.91 o
  -4 -10   3        7.73        4.95     14.00 o
  -3 -10   3        6.31      -12.58     12.58 o
  -2 -10   3        3.71        6.16     12.53 o
  -1 -10   3       29.39       34.99      8.60 o
   0 -10   3      120.19      126.35     11.35 o
   1 -10   3       22.78       14.78      9.00 o
   2 -10   3       32.86       27.29      9.81 o
   3 -10   3        7.39      -14.19     14.19 o
   4 -10   3       17.34        1.78     14.28 o
  -8  -9   3       11.70       14.54     15.68 o
  -7  -9   3        0.82        7.60      9.29 o
  -6  -9   3       16.14       13.69      9.93 o
  -5  -9   3        2.36        4.64     12.60 o
  -4  -9   3      105.34      103.54     11.49 o
  -3  -9   3       14.13       19.80      8.48 o
  -2  -9   3       66.21       58.96      9.19 o
  -1  -9   3       44.11       28.57      8.76 o
   0  -9   3       23.19       -4.67     11.87 o
   1  -9   3       77.84       64.19      9.64 o
   2  -9   3       16.78       -1.40     11.51 o
   3  -9   3      110.48      134.62     11.37 o
   4  -9   3       42.76       30.68      9.78 o
   5  -9   3        4.36        6.82     12.91 o
   6  -9   3       32.36       34.04     10.94 o
   7  -9   3        0.03      -12.98     15.82 o
  -9  -8   3        6.58        0.97     16.32 o
  -8  -8   3        2.16       14.76      9.26 o
  -7  -8   3       21.26       42.07      9.12 o
  -6  -8   3        5.17       10.49     11.80 o
  -5  -8   3       12.92       16.63      8.57 o
  -4  -8   3       10.88       11.65      8.39 o
  -3  -8   3      109.16      112.42      9.74 o
  -2  -8   3       66.41       72.13      8.29 o
  -1  -8   3      236.00      253.15     11.09 o
   0  -8   3      486.73      457.39     14.50 o
   1  -8   3       11.46        7.65      7.11 o
   2  -8   3       80.61       71.39      8.01 o
   3  -8   3       33.89       32.10      8.24 o
   4  -8   3      121.91      127.18     10.07 o
   5  -8   3        3.36        4.55      8.15 o
   6  -8   3       12.31        9.93      9.00 o
   7  -8   3       52.97       38.99     11.13 o
   8  -8   3       52.60       66.18     11.44 o
  -9  -7   3        4.08       -0.92     13.05 o
  -8  -7   3       12.80        4.15     13.27 o
  -7  -7   3        5.72       -3.74     12.44 o
  -6  -7   3        3.34       10.85      7.49 o
  -5  -7   3        8.15        5.57      7.39 o
  -4  -7   3       34.18       32.00      7.39 o
  -3  -7   3       57.36       63.79      7.51 o
  -2  -7   3        6.93       15.97      5.73 o
  -1  -7   3        1.60        6.92      7.67 o
   0  -7   3        6.21       14.05      6.02 o
   1  -7   3        1.70       -3.03      8.57 o
   2  -7   3      120.76      118.27      8.57 o
   3  -7   3      118.71      120.31      8.91 o
   4  -7   3      307.14      298.16     12.70 o
   5  -7   3        2.88        3.39     10.16 o
   6  -7   3        1.34       -3.72      7.37 o
   7  -7   3       13.79       15.63      8.69 o
   8  -7   3        5.18       11.84     13.05 o
   9  -7   3       13.14        6.06     15.85 o
 -10  -6   3        0.15       11.54     12.89 o
  -9  -6   3        8.85        5.16     12.10 o
  -8  -6   3        2.53       16.53      7.65 o
  -7  -6   3       43.37       52.21      8.72 o
  -6  -6   3      105.52       96.65      9.05 o
  -5  -6   3       18.87       15.80      7.04 o
  -4  -6   3       37.83       21.91      6.89 o
  -3  -6   3       12.12       15.23      6.04 o
  -2  -6   3       79.61       89.33      6.82 o
  -1  -6   3       49.44       47.09      5.83 o
   0  -6   3       21.34       24.80      5.78 o
   1  -6   3     1173.50     1233.32     17.98 o
   2  -6   3     1000.75      991.40     16.98 o
   3  -6   3      434.50      440.62     12.29 o
   4  -6   3       68.04       66.49      8.43 o
   5  -6   3      692.47      677.61     17.15 o
   6  -6   3        4.65       -1.33      9.93 o
   7  -6   3      188.89      179.39     12.41 o
   8  -6   3       47.39       37.21     10.78 o
   9  -6   3        2.05       11.23     13.55 o
 -10  -5   3        8.51        0.92     14.05 o
  -9  -5   3       19.87        8.12     13.74 o
  -8  -5   3       19.84       19.42      8.65 o
  -7  -5   3      128.83      118.32      9.93 o
  -6  -5   3       33.90       31.48      7.60 o
  -5  -5   3      409.87      386.25     12.25 o
  -4  -5   3        0.51        4.88      7.84 o
  -3  -5   3     1294.79     1174.25     17.10 o
  -2  -5   3      554.69      507.65     11.11 o
  -1  -5   3      369.06      310.81      9.07 o
   0  -5   3       57.31       56.57      5.61 o
   1  -5   3       93.51      104.98      6.04 o
   2  -5   3      229.31      256.42      8.79 o
   3  -5   3      613.72      641.56     13.12 o
   4  -5   3      494.79      472.31     12.65 o
   5  -5   3     1140.96     1187.91     20.28 o
   6  -5   3       58.92       51.17      7.89 o
   7  -5   3       27.06       14.31      8.74 o
   8  -5   3      104.26       94.35      9.97 o
   9  -5   3       60.34       48.23     10.87 o
  10  -5   3        0.05       -5.85     13.74 o
 -11  -4   3        0.25      -14.95     14.95 o
 -10  -4   3        0.03       -9.69     14.00 o
  -9  -4   3        3.95        0.78     12.77 o
  -8  -4   3       21.24       38.11      7.49 o
  -7  -4   3       22.70       22.29      6.82 o
  -6  -4   3      399.35      396.39     13.08 o
  -5  -4   3      190.45      220.65      9.76 o
  -4  -4   3       79.06       86.41      6.35 o
  -3  -4   3      220.71      211.93      7.98 o
  -2  -4   3      999.19      948.88     13.24 o
  -1  -4   3     2172.19     2031.81     19.76 o
   0  -4   3     1465.59     1461.29     15.18 o
   1  -4   3     2961.09     2971.69     26.62 o
   2  -4   3      149.97      181.80      6.77 o
   3  -4   3       87.64       96.22      5.95 o
   4  -4   3       47.09       44.96      6.02 o
   5  -4   3       81.05       78.41      7.39 o
   6  -4   3      383.12      384.07     12.53 o
   7  -4   3       15.24       18.74      6.92 o
   8  -4   3       95.65       89.87     10.00 o
   9  -4   3       26.63       28.83      9.38 o
  10  -4   3        0.07       -4.60     14.09 o
 -11  -3   3        1.76       -1.94     13.57 o
 -10  -3   3       15.55       17.51     10.02 o
  -9  -3   3       40.71       65.05      9.90 o
  -8  -3   3        0.57        1.94      7.84 o
  -7  -3   3       78.08       87.27      8.55 o
  -6  -3   3        9.85        2.42      8.62 o
  -5  -3   3      219.90      217.76      8.50 o
  -4  -3   3        0.62       -2.46      6.14 o
  -3  -3   3      126.22      164.91      6.16 o
  -2  -3   3     1144.68      956.18     11.89 o
  -1  -3   3      803.59      723.45      9.88 o
   0  -3   3     1488.07     1298.16     12.58 o
   1  -3   3       41.59       34.35      3.65 o
   2  -3   3     2374.15     2382.96     22.34 o
   3  -3   3      319.17      362.37      8.39 o
   4  -3   3        7.49        4.64      4.52 o
   5  -3   3      349.36      338.00     10.68 o
   6  -3   3      129.67      123.74      8.67 o
   7  -3   3        4.22       11.25      6.30 o
   8  -3   3       53.02       39.94      8.81 o
   9  -3   3       20.63       35.91      9.00 o
  10  -3   3       17.34       -5.23     13.34 o
  11  -3   3        0.90       -2.96     14.21 o
 -11  -2   3        0.02        2.87     13.31 o
 -10  -2   3        2.04       -3.34     12.53 o
  -9  -2   3        2.74       -5.12     11.70 o
  -8  -2   3       34.42       27.45      8.31 o
  -7  -2   3       16.60       24.11      6.35 o
  -6  -2   3      194.42      176.69      8.95 o
  -5  -2   3      265.63      262.63      9.12 o
  -4  -2   3       62.60       73.69      5.31 o
  -3  -2   3     1337.07     1476.72     14.59 o
  -2  -2   3       26.96       32.10      3.34 o
   0  -2   3     8748.93     8793.71     38.52 o
   1  -2   3      226.50      249.19      5.52 o
   2  -2   3    12157.34    13182.68     53.49 o
   3  -2   3      938.29     1078.05     12.55 o
   4  -2   3      307.50      348.09      8.46 o
   5  -2   3        8.76        5.76      7.18 o
   6  -2   3      623.21      629.93     13.93 o
   7  -2   3      209.24      202.46     10.26 o
   8  -2   3       33.67       32.67      7.39 o
   9  -2   3       13.32       14.88      7.84 o
  10  -2   3       13.54        9.17     14.71 o
  11  -2   3        5.79        4.76     10.19 o
 -11  -1   3        7.16       12.34     10.28 o
 -10  -1   3        9.48       24.52      8.81 o
  -9  -1   3       46.49       42.24      9.83 o
  -8  -1   3      319.04      337.46     13.81 o
  -7  -1   3        0.98       -9.10      9.10 o
  -6  -1   3      792.69      798.87     15.59 o
  -5  -1   3      192.48      193.77      8.15 o
  -4  -1   3     1805.28     1764.50     17.24 o
  -3  -1   3      425.13      444.93      8.08 o
  -2  -1   3      520.62      554.51      7.65 o
  -1  -1   3     2702.49     2643.76     19.40 o
   0  -1   3     2099.01     2063.13     15.94 o
   1  -1   3     7871.49     8112.71     32.74 o
   2  -1   3        5.79       -1.52      4.17 o
   3  -1   3     8679.23     9573.29     47.02 o
   4  -1   3     1338.74     1324.88     14.59 o
   5  -1   3      747.23      711.65     12.46 o
   6  -1   3     1540.59     1461.15     19.85 o
   7  -1   3        4.11        5.61      6.63 o
   8  -1   3      168.82      171.93     10.11 o
  10  -1   3       78.71       67.20     10.71 o
  11  -1   3        0.46        5.52     13.72 o
 -11   0   3        6.63       20.49      9.50 o
 -10   0   3        5.02       -5.00     13.08 o
  -9   0   3        4.18        6.51     10.99 o
  -8   0   3       41.48       43.61      8.20 o
  -7   0   3      223.43      211.41     10.52 o
  -6   0   3       28.98       34.77      6.28 o
  -5   0   3     1463.87     1384.81     17.53 o
  -4   0   3      686.23      724.11     11.56 o
  -3   0   3      501.99      423.87      7.89 o
  -2   0   3      902.91      934.72      9.36 o
  -1   0   3     4709.49     4888.93     24.33 o
   0   0   3     6815.02     6446.73     24.16 o
   1   0   3      433.99      433.06      5.26 o
   2   0   3     7365.11     7984.89     34.30 o
   3   0   3     1203.88     1315.35     13.19 o
   4   0   3      124.19       99.96      5.00 o
   5   0   3        2.97        3.67      5.80 o
   6   0   3      251.97      243.46      9.00 o
   7   0   3      996.34      965.11     17.79 o
   8   0   3       85.97       78.60      8.76 o
   9   0   3      130.38      120.97     10.61 o
  10   0   3        7.06       17.29      8.79 o
  11   0   3        0.66      -15.25     15.25 o
 -11   1   3        7.93        3.39     10.26 o
 -10   1   3       37.07       29.63     10.19 o
  -9   1   3       48.15       52.26      9.14 o
  -8   1   3      111.37      102.09      9.59 o
  -7   1   3       15.96       11.63      6.56 o
  -6   1   3       74.73       73.81      6.96 o
  -5   1   3      110.34       91.46      6.56 o
  -4   1   3      216.08      185.50      6.92 o
  -3   1   3     3108.07     3150.23     28.19 o
  -2   1   3      449.14      452.77      6.85 o
  -1   1   3     3782.40     3807.89     22.36 o
   0   1   3      451.68      440.07      5.14 o
   1   1   3       36.74       34.04      2.87 o
   3   1   3     3083.79     3396.86     26.55 o
   4   1   3      976.29     1001.82     12.18 o
   5   1   3       33.23       30.01      4.76 o
   6   1   3       67.77       74.43      6.23 o
   7   1   3      179.81      166.43      9.12 o
   8   1   3        0.59       -3.46     10.07 o
  10   1   3       12.15       14.76      8.93 o
  11   1   3       51.83       68.15     10.61 o
 -11   2   3       52.07       56.87     11.56 o
 -10   2   3        0.05        4.33      9.31 o
  -9   2   3       83.98       74.26     10.45 o
  -8   2   3      152.12      148.14     10.38 o
  -7   2   3      189.49      194.69     10.09 o
  -6   2   3       27.67        7.63      8.79 o
  -5   2   3      139.02      150.44      7.13 o
  -4   2   3      417.82      412.21      9.36 o
  -3   2   3     2471.14     2668.92     23.76 o
  -2   2   3        3.27       -1.85      4.31 o
   0   2   3     1254.88     1253.77     11.68 o
   1   2   3     9776.32    11233.52     39.49 o
   3   2   3     4370.27     4443.67     31.65 o
   4   2   3       62.38       53.01      4.76 o
   5   2   3      446.22      472.36     10.26 o
   6   2   3      376.96      396.18     10.90 o
   7   2   3      556.67      569.29     14.31 o
   8   2   3      188.16      171.69     10.49 o
   9   2   3       54.85       44.77      9.48 o
  10   2   3       20.33       10.87     12.53 o
  11   2   3       38.50       41.86     11.06 o
 -10   3   3       47.34       45.53     10.28 o
  -9   3   3       43.71       48.16      9.59 o
  -8   3   3      172.40      180.60     11.46 o
  -7   3   3      144.95      142.03     10.04 o
  -6   3   3        2.66       -8.12      8.55 o
  -5   3   3        2.14       -1.30      7.04 o
  -4   3   3        1.96       -3.98      6.47 o
  -3   3   3     1421.33     1479.63     15.68 o
  -2   3   3     3261.24     3591.34     30.89 o
  -1   3   3       92.73       79.14      4.10 o
   0   3   3     4231.10     4611.69     29.92 o
   1   3   3     6056.81     7102.10     36.76 o
   2   3   3      944.25      997.18     10.87 o
   3   3   3      900.47      958.43     11.77 o
   4   3   3     4645.63     4867.21     39.87 o
   5   3   3      922.95      934.76     14.43 o
   6   3   3      696.23      720.44     14.59 o
   7   3   3      108.22      120.07      8.79 o
   8   3   3        7.28        8.88     11.28 o
   9   3   3       35.95       35.29      8.31 o
  10   3   3       16.33        7.89      9.38 o
  11   3   3       27.10       22.50     10.11 o
 -10   4   3       25.29       36.31     10.52 o
  -9   4   3        3.28        0.83     13.05 o
  -8   4   3       71.02       73.86      9.71 o
  -7   4   3      152.02      162.64     11.25 o
  -6   4   3      880.33      870.36     18.14 o
  -5   4   3        4.34        5.69      8.36 o
  -4   4   3      667.17      655.20     13.36 o
  -3   4   3      710.33      707.98     12.48 o
  -2   4   3      176.75      200.99      7.06 o
  -1   4   3      847.37      894.16     11.70 o
   0   4   3      759.29      813.70     10.68 o
   1   4   3     4315.12     4304.25     33.26 o
   2   4   3     2591.93     2892.51     28.52 o
   4   4   3      416.00      409.42      9.83 o
   5   4   3      320.50      307.35     10.09 o
   6   4   3       78.81       80.49      7.41 o
   7   4   3      486.40      486.95     14.19 o
   8   4   3      537.08      545.67     16.65 o
   9   4   3       62.33       44.91      9.81 o
  10   4   3       15.68        7.67      9.45 o
  11   4   3        5.67       20.21     10.28 o
 -10   5   3        6.49       -0.99     14.35 o
  -9   5   3       11.29       22.48      8.67 o
  -8   5   3       20.68       26.46      8.60 o
  -7   5   3      117.79      104.39     10.59 o
  -6   5   3       11.96       16.82      6.87 o
  -5   5   3       89.06       79.38      8.29 o
  -4   5   3       69.07       74.55      6.75 o
  -3   5   3      540.17      516.58     11.82 o
  -2   5   3     2260.08     2373.51     23.88 o
  -1   5   3      209.28      247.32      7.79 o
   0   5   3     1786.21     1790.62     17.58 o
   1   5   3       60.11       70.19      5.64 o
   2   5   3       14.24        0.64      6.63 o
   3   5   3      552.24      592.52     11.32 o
   4   5   3      104.71      113.84      6.99 o
   5   5   3       20.55       17.08      5.69 o
   6   5   3      104.63      119.77      8.79 o
   7   5   3        3.95      -10.33     10.33 o
   8   5   3       32.64       40.60      9.00 o
   9   5   3       18.87        7.39     13.27 o
  10   5   3       17.39        6.70      9.88 o
  11   5   3        4.07        9.00      9.78 o
  -9   6   3        2.35       -0.95     13.00 o
  -8   6   3        2.68        8.39     12.08 o
  -7   6   3       19.44       -2.23     12.18 o
  -6   6   3      165.14      139.38     11.13 o
  -5   6   3       31.79       36.95      7.32 o
  -4   6   3       36.74       32.64      6.82 o
  -3   6   3        3.16       -1.87      7.82 o
  -2   6   3     1078.52     1103.16     16.89 o
  -1   6   3      155.92      191.66      8.12 o
   0   6   3     1082.92     1107.71     15.75 o
   1   6   3     1232.60     1191.02     16.16 o
   2   6   3     1598.97     1548.70     18.71 o
   3   6   3      254.28      239.29      9.26 o
   4   6   3       85.85       94.23      6.94 o
   5   6   3       46.07       45.53      6.70 o
   6   6   3        0.24       -1.09      8.86 o
   7   6   3       24.85       26.13      7.86 o
   8   6   3       79.54       87.34     10.16 o
   9   6   3      114.90      119.10     12.13 o
  10   6   3        9.48        8.79     12.86 o
  11   6   3        0.27        2.96     13.98 o
  -8   7   3       12.32       24.94      9.83 o
  -7   7   3        1.57       -8.95     12.32 o
  -6   7   3       13.10        3.65     12.48 o
  -5   7   3        2.53        8.53     11.16 o
  -4   7   3        1.07        7.11      9.29 o
  -3   7   3        9.91       10.26      6.49 o
  -2   7   3      270.69      282.19     10.80 o
  -1   7   3     2086.85     2134.07     24.45 o
   0   7   3       96.20       98.54      7.46 o
   1   7   3     1298.20     1145.16     17.98 o
   2   7   3       82.73       92.10      7.51 o
   3   7   3      284.39      284.18     10.83 o
   4   7   3       26.95       29.56      6.68 o
   5   7   3      271.58      308.63     12.20 o
   6   7   3      307.03      302.14     12.84 o
   7   7   3        0.02       10.73     10.85 o
   8   7   3        7.19        0.76     12.96 o
   9   7   3        1.06       11.65     13.41 o
  10   7   3        0.63       -2.80     15.49 o
  -8   8   3        0.05       18.22      9.05 o
  -7   8   3        0.89       10.71     13.29 o
  -6   8   3       12.35       16.96      9.33 o
  -5   8   3      347.80      352.26     15.07 o
  -4   8   3       73.78       70.42      9.55 o
  -3   8   3      130.27      129.81     10.21 o
  -2   8   3        5.23        0.00     10.30 o
  -1   8   3       28.81       28.78      6.85 o
   0   8   3       80.45       80.80      8.01 o
   1   8   3        0.86       -6.75      9.50 o
   2   8   3      801.50      764.76     16.70 o
   3   8   3      711.85      648.14     16.23 o
   4   8   3       21.05       21.46      8.08 o
   5   8   3       97.53       94.21      9.00 o
   6   8   3       63.14       65.83      8.95 o
   7   8   3       60.13       49.25      9.93 o
   8   8   3        6.08       19.83      8.60 o
   9   8   3       17.23        6.25     16.68 o
  10   8   3        8.52      -13.81     15.97 o
  -7   9   3       21.83       10.75     14.92 o
  -6   9   3        1.33       10.28      9.21 o
  -5   9   3       64.64       65.64     10.85 o
  -4   9   3       89.65      107.90     10.68 o
  -3   9   3       23.24        2.11     12.63 o
  -2   9   3      463.29      463.95     15.56 o
  -1   9   3      133.76      134.57     10.38 o
   0   9   3        0.38       -8.55     10.09 o
   1   9   3        7.03        6.63      9.66 o
   2   9   3        3.25        3.03      9.62 o
   3   9   3       49.30       38.68      8.53 o
   4   9   3       17.88       17.27      8.34 o
   5   9   3       30.94       44.56      8.69 o
   6   9   3       54.59       60.55      9.12 o
   7   9   3       38.09       19.00     10.52 o
   8   9   3        9.61       -5.28     13.64 o
   9   9   3        0.44        7.70     14.78 o
  -6  10   3        0.10      -14.59     14.59 o
  -5  10   3        2.12        8.24     13.36 o
  -4  10   3      152.66      158.49     13.03 o
  -3  10   3       66.43       70.35     10.42 o
  -2  10   3        0.50        6.02     11.56 o
  -1  10   3        2.38        2.16     12.44 o
   0  10   3        1.03       17.22      7.94 o
   1  10   3        0.34      -10.42     11.73 o
   2  10   3       40.44       36.67      9.26 o
   4  10   3       35.90       19.21      9.36 o
   5  10   3        3.80      -10.09     12.86 o
   6  10   3        8.99       13.31      9.31 o
   7  10   3        1.18        8.91     14.09 o
   8  10   3       25.68       38.90     10.35 o
  -4  11   3       20.87       32.95      9.90 o
  -3  11   3        1.34       16.70      9.26 o
  -2  11   3       51.84       70.52     10.54 o
  -1  11   3       11.96       20.18      9.10 o
   0  11   3      155.58      163.92     11.96 o
   1  11   3       12.20       21.46      8.76 o
   2  11   3       17.67       22.72      9.24 o
   3  11   3        9.39       19.45      9.14 o
   4  11   3       65.47       62.18     11.18 o
   5  11   3       17.92       10.00     10.33 o
   6  11   3        6.44       19.42     10.26 o
   7  11   3       49.32       48.11     12.46 o
  -2  12   3       17.81       26.03     10.42 o
  -1  12   3        2.85       31.24     10.28 o
   0  12   3        3.59        0.00     14.64 o
   1  12   3       19.45       -9.03     15.82 o
   2  12   3        2.90       10.85     13.45 o
   3  12   3       55.97       40.72     11.80 o
   4  12   3       32.59        6.56     16.91 o
   5  12   3        1.09        0.00     15.07 o
  -1 -12   4        2.61        1.02     10.45 o
   0 -12   4        0.11       -5.07     14.09 o
  -5 -11   4        0.02        9.93     14.71 o
  -4 -11   4        0.99      -13.31     14.47 o
  -3 -11   4        0.99       14.31      9.48 o
  -2 -11   4        1.64        7.25     12.60 o
  -1 -11   4       14.16        7.18     14.28 o
   0 -11   4       23.36       31.03     10.30 o
   1 -11   4        4.56      -13.72     13.72 o
   2 -11   4        0.94       -1.87     13.74 o
   3 -11   4       27.19       44.86     10.30 o
  -7 -10   4       16.62       30.27     11.11 o
  -6 -10   4        1.21      -11.35     14.45 o
  -5 -10   4       15.49       18.29      9.83 o
  -4 -10   4       40.12        9.33     14.07 o
  -3 -10   4       25.60       38.42      9.10 o
  -2 -10   4        0.27        4.81     12.08 o
  -1 -10   4       10.74       -0.78     13.24 o
   0 -10   4       11.75       -3.96     12.89 o
   1 -10   4       29.04        9.66      9.66 o
   2 -10   4       51.40       55.22     10.42 o
   3 -10   4      141.75      127.32     13.24 o
   4 -10   4        5.07        9.59      9.97 o
   5 -10   4       19.18        9.71     14.97 o
  -8  -9   4       24.55       16.96     11.04 o
  -7  -9   4       15.61       -5.52     15.63 o
  -6  -9   4        2.44        1.71     12.98 o
  -5  -9   4       30.78       37.62      9.88 o
  -4  -9   4       13.12        7.18      9.03 o
  -3  -9   4      126.63      113.04     10.99 o
  -2  -9   4       17.49       24.59      8.34 o
  -1  -9   4      172.95      168.49     11.35 o
   0  -9   4       27.73        7.63     11.99 o
   1  -9   4        0.36       -2.11     11.39 o
   2  -9   4        4.35       -3.65     11.61 o
   3  -9   4       10.85       26.77      8.57 o
   4  -9   4       83.83       98.56     11.23 o
   5  -9   4        9.22      -12.15     14.69 o
   6  -9   4       39.64       34.66     10.59 o
   7  -9   4       45.56       61.11     11.94 o
  -9  -8   4        1.04      -14.92     14.92 o
  -8  -8   4        2.03        5.52     13.34 o
  -7  -8   4        8.80        5.90     13.72 o
  -6  -8   4       11.76       13.17      9.03 o
  -5  -8   4        3.89      -12.06     12.06 o
  -4  -8   4      206.60      179.39     12.29 o
  -3  -8   4       31.74       33.04      8.22 o
  -2  -8   4       98.69      102.78      9.71 o
  -1  -8   4       14.82        9.03     11.28 o
   0  -8   4      146.80      141.01     10.42 o
   1  -8   4       12.41        7.67      7.25 o
   2  -8   4       12.35       16.87      7.56 o
   3  -8   4      133.45      144.71     10.71 o
   4  -8   4       35.30       39.11      8.43 o
   5  -8   4        0.62        4.64     11.06 o
   6  -8   4        1.75       10.11     12.89 o
   7  -8   4        0.49        6.42     12.93 o
   8  -8   4       29.26       15.07     16.42 o
  -9  -7   4        0.03        3.77     13.19 o
  -8  -7   4        6.69       13.64     13.79 o
  -7  -7   4       10.55       -3.86     12.84 o
  -6  -7   4        9.45       -3.51     11.94 o
  -5  -7   4        2.48        1.92      9.64 o
  -4  -7   4        0.76      -10.00     10.00 o
  -3  -7   4       74.81       57.58      8.57 o
  -2  -7   4      105.97      101.67      8.60 o
   0  -7   4      270.89      261.65     10.99 o
   1  -7   4      159.16      144.45      9.21 o
   2  -7   4        9.32        6.06      8.74 o
   3  -7   4        4.18        7.63      9.55 o
   4  -7   4      238.59      243.84     11.68 o
   5  -7   4       22.01       31.72      7.49 o
   6  -7   4       10.15        2.27     11.96 o
   7  -7   4        0.38       -8.31     13.74 o
   8  -7   4       40.93       11.96     16.13 o
 -10  -6   4        7.37       15.30     10.11 o
  -9  -6   4        5.77       -8.86     13.60 o
  -8  -6   4        3.06       -7.13     12.36 o
  -7  -6   4        1.58        6.40     11.49 o
  -6  -6   4       26.20       -5.12     12.58 o
  -5  -6   4        4.10       -5.76      9.93 o
  -4  -6   4       18.02       11.30      6.35 o
  -3  -6   4      198.44      203.31      9.55 o
  -2  -6   4      309.81      314.64     10.61 o
  -1  -6   4       80.82       97.78      7.04 o
   0  -6   4      232.99      234.34      9.10 o
   1  -6   4      178.59      196.02      8.76 o
   2  -6   4      954.04      930.10     16.84 o
   3  -6   4       42.97       48.84      6.99 o
   4  -6   4     1212.42     1244.32     21.03 o
   5  -6   4        2.30       -9.19     10.68 o
   6  -6   4       89.68       96.72      9.31 o
   7  -6   4       21.08        9.83      8.50 o
   8  -6   4       13.54        2.53     13.95 o
   9  -6   4       22.12       11.77     10.21 o
 -10  -5   4        0.96       -6.59     13.79 o
  -9  -5   4       31.22       47.71     10.49 o
  -8  -5   4       40.96       38.26      9.43 o
  -7  -5   4      115.53      127.11     10.47 o
  -6  -5   4      131.90      132.04      9.69 o
  -5  -5   4       44.73       56.90      7.11 o
  -4  -5   4       25.99       27.90      6.23 o
  -3  -5   4      137.89      155.60      8.03 o
  -2  -5   4     1231.48     1123.53     16.51 o
  -1  -5   4      225.73      210.04      8.03 o
   0  -5   4     1226.47     1162.76     15.94 o
   1  -5   4      791.72      730.93     13.31 o
   2  -5   4        6.28       -3.62      7.46 o
   3  -5   4      271.71      285.22      9.57 o
   4  -5   4        0.42       -4.86      8.36 o
   5  -5   4     1310.28     1377.25     22.27 o
   6  -5   4      148.32      146.93     10.21 o
   7  -5   4      271.25      271.56     13.38 o
   8  -5   4       35.80       33.04     10.09 o
   9  -5   4        0.88      -11.37     14.02 o
  10  -5   4        0.60       -3.93     14.50 o
 -10  -4   4       15.16       23.95     10.07 o
  -9  -4   4       26.35       15.56      9.85 o
  -8  -4   4        0.85       -7.04     11.06 o
  -7  -4   4       14.50       27.12      7.94 o
  -6  -4   4      123.36      146.98      9.50 o
  -5  -4   4      127.52      145.04      8.60 o
  -4  -4   4      213.59      196.09      8.93 o
  -3  -4   4      713.30      705.78     12.93 o
  -2  -4   4      178.61      188.70      7.20 o
  -1  -4   4      584.92      477.09      9.69 o
   0  -4   4        5.63       14.52      4.05 o
   1  -4   4     1581.28     1555.03     16.61 o
   2  -4   4       20.26       23.43      4.81 o
   3  -4   4       25.91       23.26      4.90 o
   4  -4   4       24.40       27.22      5.40 o
   5  -4   4      637.93      631.49     14.45 o
   6  -4   4        0.21      -10.38     10.38 o
   7  -4   4      175.67      184.95     10.97 o
   8  -4   4       33.43       38.85      9.17 o
   9  -4   4       95.14       93.54     11.58 o
  10  -4   4       11.30       11.09      9.19 o
 -11  -3   4        4.62        7.94     10.56 o
 -10  -3   4        0.02        4.83      8.84 o
  -9  -3   4       13.61        9.24      9.00 o
  -8  -3   4       22.34       25.54      8.50 o
  -7  -3   4        8.96        0.00     10.02 o
  -6  -3   4       92.03      104.65      7.96 o
  -5  -3   4      119.85      111.21      7.51 o
  -4  -3   4        3.98       -0.38      6.23 o
  -3  -3   4        7.78        2.56      5.97 o
  -2  -3   4      160.67      189.71      6.70 o
  -1  -3   4     3101.05     2805.83     27.69 o
   0  -3   4        3.41       -0.24      5.16 o
   1  -3   4     2884.83     2800.86     27.57 o
   2  -3   4       76.19       90.98      5.28 o
   3  -3   4       37.14       33.26      4.45 o
   4  -3   4      313.76      311.37      9.00 o
   5  -3   4       11.83       12.60      5.54 o
   6  -3   4      387.46      361.81     12.01 o
   7  -3   4      142.53      118.27      9.57 o
   8  -3   4      117.48      115.71     10.26 o
   9  -3   4       75.67       63.77     10.07 o
  10  -3   4        1.75       -1.75     13.15 o
  11  -3   4       16.28       13.88     14.64 o
 -11  -2   4        4.90       12.20      9.88 o
 -10  -2   4       32.78       28.78     10.16 o
  -9  -2   4       48.77       47.68      9.21 o
  -8  -2   4        0.47        0.00     10.35 o
  -7  -2   4        4.41        7.86      9.26 o
  -6  -2   4        3.61       11.75      5.73 o
  -5  -2   4      182.13      161.12      7.84 o
  -4  -2   4       55.09       54.88      5.59 o
  -3  -2   4       21.63       34.61      4.22 o
  -2  -2   4      626.73      539.94      8.79 o
  -1  -2   4     4311.48     4146.63     29.70 o
   0  -2   4      422.35      355.84      6.54 o
   1  -2   4     2043.73     2214.47     21.67 o
   2  -2   4     3134.42     3134.48     27.64 o
   3  -2   4      819.15      752.89     11.01 o
   4  -2   4      287.13      298.94      8.22 o
   5  -2   4      245.23      240.12      8.72 o
   6  -2   4      186.16      188.27      9.12 o
   7  -2   4       23.16       19.02      6.82 o
   8  -2   4       40.69       31.60      8.31 o
   9  -2   4       38.47       34.28      9.05 o
  10  -2   4       72.32       76.89     11.35 o
  11  -2   4        8.72        8.55      9.76 o
 -11  -1   4        0.05      -11.65     14.45 o
 -10  -1   4       16.25       14.05      9.43 o
  -9  -1   4        6.20       17.06      8.01 o
  -8  -1   4      126.83      129.88     10.40 o
  -7  -1   4       96.30       90.11      8.60 o
  -6  -1   4      115.03      113.65      7.79 o
  -5  -1   4      919.06      880.54     14.85 o
  -4  -1   4        2.61        5.76      4.29 o
  -3  -1   4      404.36      440.19      8.53 o
  -2  -1   4        0.04        5.14      3.25 o
  -1  -1   4     1526.56     1511.23     14.21 o
   0  -1   4     9955.05     9822.23     38.28 o
   1  -1   4      218.26      243.94      5.07 o
   2  -1   4    10514.28    11285.37     46.74 o
   3  -1   4      100.36      114.25      5.16 o
   4  -1   4     1786.94     1764.14     17.06 o
   5  -1   4      138.89      153.02      7.11 o
   6  -1   4     1008.05     1038.56     16.98 o
   7  -1   4      284.84      268.67     11.04 o
   8  -1   4       73.41       91.67      8.65 o
   9  -1   4       88.79       99.06      9.90 o
  10  -1   4        0.82        8.05     11.28 o
  11  -1   4       13.52       12.89     15.35 o
 -11   0   4       16.08       14.59     15.73 o
 -10   0   4        0.02        7.67     12.63 o
  -9   0   4      123.07      108.47     11.70 o
  -8   0   4       51.46       54.81      8.41 o
  -7   0   4       36.59       34.54      6.99 o
  -6   0   4      168.63      153.52      8.86 o
  -5   0   4      229.08      205.92      8.39 o
  -4   0   4     3489.17     3565.31     35.32 o
  -3   0   4      388.23      388.38      7.89 o
  -2   0   4     6670.95     6813.56     36.93 o
  -1   0   4      306.28      355.36      5.71 o
   0   0   4       90.47       94.42      3.41 o
   1   0   4      527.29      612.09      6.75 o
   2   0   4      176.99      194.12      4.81 o
   3   0   4     1873.08     1784.30     17.65 o
   4   0   4      103.35       87.72      5.07 o
   5   0   4      349.38      342.26      9.17 o
   6   0   4      154.38      152.10      8.24 o
   7   0   4        0.16        0.99      8.17 o
   8   0   4       57.51       47.61      8.17 o
   9   0   4       33.28       34.73      7.46 o
  10   0   4      123.06      113.18     12.41 o
  11   0   4        3.59        4.50     12.44 o
 -11   1   4        0.12       -8.88     13.98 o
 -10   1   4        3.45       13.86      8.69 o
  -9   1   4       11.48       -1.52     11.91 o
  -7   1   4       10.70        9.48      6.99 o
  -6   1   4       93.74       88.45      7.22 o
  -5   1   4      101.09      112.47      6.59 o
  -4   1   4     1492.43     1436.61     16.27 o
  -3   1   4      573.37      585.28      9.52 o
  -2   1   4      180.84      204.57      5.54 o
  -1   1   4     5805.37     5744.27     29.94 o
   1   1   4       61.96       80.56      3.43 o
   2   1   4        4.34        8.55      2.63 o
   3   1   4      847.26      964.54     10.73 o
   4   1   4      107.25      122.30      5.69 o
   5   1   4        3.17       -5.97      5.97 o
   6   1   4        6.05        6.75      5.12 o
   7   1   4       60.14       64.24      7.37 o
   8   1   4      252.81      242.44     11.73 o
   9   1   4       21.12       11.42     11.84 o
  10   1   4       59.96       58.96     10.28 o
  11   1   4       27.38       25.35     10.75 o
  12   1   4       15.63       29.82     11.68 o
 -11   2   4        9.79        1.02     15.85 o
 -10   2   4       10.72        0.88     13.76 o
  -9   2   4       22.48       23.24      9.14 o
  -8   2   4       99.48      115.50      9.97 o
  -7   2   4        0.64       -2.30      9.52 o
  -6   2   4        8.99       11.80      5.69 o
  -5   2   4       20.31       33.47      5.33 o
  -4   2   4        4.98        1.37      6.14 o
  -3   2   4     3034.23     2928.70     25.65 o
  -2   2   4        8.83       12.51      3.58 o
  -1   2   4     6440.72     6347.38     34.23 o
   0   2   4      243.44      219.32      4.97 o
   1   2   4      781.40      741.69      8.05 o
   2   2   4      375.50      403.54      6.68 o
   3   2   4      603.85      659.58      9.33 o
   4   2   4     1677.08     1672.04     16.30 o
   5   2   4      104.14      100.10      6.37 o
   6   2   4       31.78       35.18      5.80 o
   7   2   4      207.68      178.84      9.88 o
   8   2   4       39.69       49.13      7.84 o
   9   2   4       59.19       44.70      8.60 o
  10   2   4       27.82        6.99     14.02 o
  11   2   4       82.26       92.36     11.49 o
  12   2   4        1.84        5.05     14.80 o
 -10   3   4        1.06       -3.67     14.12 o
  -9   3   4       22.98       28.19      9.40 o
  -8   3   4        3.92        5.61      8.46 o
  -7   3   4      474.02      473.11     15.49 o
  -6   3   4       20.71       27.38      6.68 o
  -5   3   4       24.27       36.86      5.87 o
  -4   3   4       56.57       62.56      5.47 o
  -3   3   4      928.44      900.28     12.93 o
  -2   3   4      577.48      577.93      9.45 o
  -1   3   4      426.44      424.15      7.67 o
   0   3   4     8050.89     8410.63     41.55 o
   1   3   4     5171.56     5712.13     34.28 o
   2   3   4      824.65      953.48     10.80 o
   3   3   4     3394.71     3760.64     32.24 o
   4   3   4      171.85      194.48      7.30 o
   5   3   4      658.30      631.14     12.29 o
   6   3   4        9.31       15.92      6.06 o
   7   3   4      138.70      156.46      9.21 o
   8   3   4       72.70       84.73      8.65 o
   9   3   4        1.66      -10.97     10.97 o
  10   3   4       13.04       31.41      8.05 o
  11   3   4        0.08       -5.38     14.40 o
 -10   4   4       10.71       34.04     10.42 o
  -9   4   4       66.82       60.47     10.71 o
  -8   4   4      107.94       97.19     10.49 o
  -7   4   4      468.54      436.90     15.61 o
  -6   4   4      217.10      199.45     10.78 o
  -5   4   4       94.43      104.34      7.72 o
  -4   4   4      655.25      691.44     13.72 o
  -3   4   4      787.51      840.25     13.43 o
  -2   4   4      153.67      142.67      6.23 o
  -1   4   4     1837.04     2166.83     21.93 o
   0   4   4      837.45      898.47     11.49 o
   2   4   4      169.97      190.35      6.47 o
   3   4   4      168.84      201.68      6.89 o
   4   4   4      804.51      786.43     12.93 o
   5   4   4     1084.94     1114.93     16.96 o
   6   4   4       39.67       42.85      6.51 o
   7   4   4      206.71      226.36     11.06 o
   8   4   4       12.72       10.42      7.79 o
   9   4   4        5.82       -2.11     11.77 o
  10   4   4       19.28        8.05     14.17 o
  11   4   4       14.80       21.03      9.93 o
 -10   5   4        0.13       -2.01     10.21 o
  -9   5   4        0.61       -7.18     13.45 o
  -8   5   4       17.44       -6.32     13.10 o
  -7   5   4       13.95        9.76     10.85 o
  -6   5   4      581.62      584.47     16.32 o
  -5   5   4       13.19       16.08      6.54 o
  -4   5   4      236.76      237.47      9.62 o
  -3   5   4        0.72        6.61      4.93 o
  -2   5   4      130.04      138.00      6.94 o
  -1   5   4        3.54       14.05      4.24 o
   0   5   4     2756.52     3092.60     28.26 o
   1   5   4      748.05      669.56     11.46 o
   2   5   4      148.14      164.87      6.82 o
   3   5   4      136.62      129.38      6.77 o
   4   5   4      158.67      145.21      7.49 o
   5   5   4      274.07      285.65     10.19 o
   6   5   4      171.79      169.51      9.03 o
   7   5   4        1.70       -5.66     10.14 o
   8   5   4       99.06      100.81     10.26 o
   9   5   4        8.52       16.91      8.43 o
  10   5   4        0.05       -6.68     12.36 o
  11   5   4        0.91       -0.95     14.38 o
  -9   6   4        2.06        1.92     14.66 o
  -8   6   4       10.43       -3.41     13.08 o
  -7   6   4       13.84        0.76     12.01 o
  -6   6   4      360.29      338.07     14.35 o
  -5   6   4        4.81        6.56      9.33 o
  -4   6   4      121.18      109.58      8.98 o
  -3   6   4      245.97      277.31     10.26 o
  -2   6   4      725.27      782.76     14.45 o
  -1   6   4       20.40       26.44      5.31 o
   0   6   4      500.91      556.80     11.99 o
   1   6   4       21.49       15.40      5.64 o
   2   6   4       39.10       39.20      5.85 o
   3   6   4        1.15       -6.11      8.01 o
   4   6   4        0.15        1.33      7.53 o
   5   6   4      326.91      309.95     10.99 o
   6   6   4      353.89      355.39     12.84 o
   7   6   4       16.16       11.01      7.60 o
   8   6   4       95.20      107.47     11.04 o
   9   6   4        0.23      -10.09     12.29 o
  10   6   4       24.26       15.70     10.38 o
  11   6   4        0.02      -15.02     15.02 o
  -8   7   4        0.90      -13.79     14.14 o
  -7   7   4        1.66       -7.41     12.53 o
  -6   7   4       43.40       46.93      9.55 o
  -5   7   4      540.02      523.76     16.72 o
  -4   7   4        2.77       -9.81      9.81 o
  -3   7   4      240.18      245.59     11.09 o
  -1   7   4      102.68      130.02      8.12 o
   0   7   4      197.92      197.06      9.33 o
   1   7   4      775.13      742.35     14.73 o
   2   7   4     1653.27     1619.22     21.34 o
   3   7   4       25.44       30.56      6.70 o
   4   7   4      286.57      308.94     11.37 o
   5   7   4       11.17        9.33     10.92 o
   6   7   4       62.99       75.45      9.10 o
   7   7   4        1.98       10.66      7.44 o
   8   7   4       27.30       27.79      9.55 o
   9   7   4       70.78       80.56     11.06 o
  10   7   4        5.42        6.44     14.99 o
  -8   8   4       16.27       20.89     10.28 o
  -7   8   4       10.53       29.73      9.36 o
  -5   8   4        2.71      -10.38     12.79 o
  -4   8   4      157.61      146.93     11.25 o
  -3   8   4      218.58      243.51     11.63 o
  -2   8   4      463.92      456.41     14.07 o
  -1   8   4       69.04       80.54      7.98 o
   0   8   4        1.39       -9.50      9.50 o
   1   8   4      250.28      232.85     10.87 o
   2   8   4        0.02        3.72      9.57 o
   3   8   4      176.84      193.88     10.14 o
   4   8   4      103.00       97.52      9.19 o
   5   8   4      223.25      244.08     11.63 o
   6   8   4        7.12       11.68      7.86 o
   7   8   4        5.45        2.91     11.82 o
   8   8   4       19.00       14.45      9.64 o
   9   8   4        0.00        5.31     15.35 o
  10   8   4       13.67        5.87     15.73 o
  -7   9   4       17.76       22.20     10.49 o
  -6   9   4       19.74       11.73     10.49 o
  -5   9   4      232.46      200.18     13.74 o
  -4   9   4       22.17       18.69      8.53 o
  -3   9   4      131.87      116.33     10.56 o
  -2   9   4        8.47       -8.03     12.03 o
  -1   9   4       87.74       88.95      8.95 o
   0   9   4        2.93        6.80      8.93 o
   1   9   4       13.12       15.23      7.32 o
   2   9   4       41.64       45.39      8.36 o
   3   9   4       58.08       56.31      8.98 o
   4   9   4       34.24       30.53      9.12 o
   5   9   4       11.20       -6.25     11.99 o
   6   9   4        2.54        8.17     12.03 o
   7   9   4       11.20       12.44      9.17 o
   8   9   4        4.79        8.74     13.12 o
   9   9   4       44.01       63.93     11.58 o
  -6  10   4        2.74       -5.97     14.43 o
  -5  10   4       13.53        6.44     13.57 o
  -4  10   4        7.20        9.43     14.05 o
  -3  10   4       46.81       44.58     10.45 o
  -2  10   4      133.34      128.96     11.04 o
  -1  10   4      322.89      352.80     15.02 o
   0  10   4       20.16       11.37     11.77 o
   1  10   4        4.62        9.48      7.77 o
   2  10   4        2.00      -11.80     11.80 o
   3  10   4       82.00       92.31     10.33 o
   4  10   4        7.01       23.43      8.12 o
   5  10   4        8.88        7.04     13.31 o
   6  10   4       19.42       20.63      9.76 o
   7  10   4       16.04       12.36     14.09 o
   8  10   4       10.31       10.97     11.06 o
  -4  11   4       76.67       85.87     12.70 o
  -3  11   4       26.14        5.87     11.63 o
  -2  11   4      121.89      125.88     13.27 o
  -1  11   4       12.09        5.00     13.22 o
   0  11   4      134.82      140.02     12.51 o
   1  11   4       46.45       47.30     10.61 o
   2  11   4        5.21       10.45      9.10 o
   3  11   4       75.11       70.57     11.61 o
   4  11   4       50.26       48.73     10.80 o
   5  11   4        0.80        7.01     14.26 o
   6  11   4        0.12       -8.27     13.95 o
   7  11   4       20.06       23.38     11.44 o
  -2  12   4        0.29       -8.76     14.43 o
  -1  12   4      131.06      138.53     12.96 o
   0  12   4      104.83      117.82     12.79 o
   1  12   4        0.49       20.02      9.81 o
   2  12   4       16.71       12.74     15.18 o
   3  12   4        0.57       13.81     14.19 o
   4  12   4       11.19       20.77     10.73 o
   5  12   4        2.42       -9.78     16.11 o
  -4 -11   5        3.68      -15.35     15.35 o
  -3 -11   5        1.81       -0.95     13.29 o
  -2 -11   5       20.61       21.32     10.56 o
  -1 -11   5        0.42      -10.09     14.07 o
   0 -11   5       20.70       27.60     10.64 o
   1 -11   5        2.15       -2.80     14.00 o
   2 -11   5       44.69       45.01     11.54 o
   3 -11   5        7.85       10.97     14.62 o
  -6 -10   5        0.05      -14.59     14.59 o
  -5 -10   5        0.42       11.94     12.96 o
  -4 -10   5        8.29      -10.49     14.54 o
  -3 -10   5        6.43       -0.85     12.86 o
  -2 -10   5       20.06        5.76     13.22 o
  -1 -10   5       86.33       78.26     11.58 o
   0 -10   5       49.86       41.83     10.68 o
   1 -10   5       30.32       32.57      9.85 o
   2 -10   5       30.00       25.87     10.23 o
   3 -10   5      104.51      127.68     12.34 o
   4 -10   5       36.63       37.31     10.68 o
   5 -10   5       40.93       37.09     11.89 o
  -7  -9   5        0.07       -2.84     14.40 o
  -6  -9   5        2.86       29.09      9.03 o
  -5  -9   5       75.99       65.64     11.63 o
  -4  -9   5       34.58       44.49      9.62 o
  -3  -9   5       24.86        5.23     13.19 o
  -2  -9   5        1.09       -2.18     11.56 o
  -1  -9   5       32.28       23.50      8.08 o
   0  -9   5       18.60       14.24      7.89 o
   1  -9   5       12.87      -11.58     12.32 o
   2  -9   5      104.71       90.37     10.61 o
   3  -9   5      237.04      225.91     14.31 o
   4  -9   5        7.10       16.18      9.40 o
   5  -9   5       21.16       23.05      9.76 o
   6  -9   5       25.06       22.41     11.01 o
  -8  -8   5        5.52       11.35     12.89 o
  -7  -8   5        8.90       15.18     10.14 o
  -6  -8   5        2.88       -9.59     13.00 o
  -5  -8   5        2.29        2.23     11.70 o
  -4  -8   5       27.64       26.74      8.79 o
  -3  -8   5       13.38       21.08      7.98 o
  -2  -8   5       62.15       64.69      8.62 o
  -1  -8   5       76.60       78.93      8.88 o
   0  -8   5        0.48       -9.97      9.97 o
   1  -8   5        0.12        0.00      9.52 o
   2  -8   5        7.88        3.93     10.85 o
   3  -8   5       43.95       47.97      8.41 o
   4  -8   5       86.20      101.50      9.95 o
   5  -8   5        8.27       -1.59     11.75 o
   6  -8   5        8.36      -12.03     13.24 o
   7  -8   5       41.36       36.98     10.94 o
  -9  -7   5        0.81        5.80     12.32 o
  -8  -7   5        0.09      -12.58     12.58 o
  -7  -7   5        7.88       -7.96     13.72 o
  -6  -7   5        0.14      -11.63     11.73 o
  -5  -7   5        1.24        0.66     10.21 o
  -4  -7   5       21.58       33.02      7.32 o
  -3  -7   5      305.87      291.41     12.60 o
  -2  -7   5       19.16       12.72      6.99 o
  -1  -7   5       27.57       23.43      7.18 o
   0  -7   5      207.99      200.23     10.64 o
   1  -7   5      104.45      113.30      8.69 o
   2  -7   5       67.52       71.02      7.77 o
   3  -7   5      161.11      171.00     10.28 o
   4  -7   5       77.89       85.09      8.74 o
   5  -7   5        1.56        7.77     10.64 o
   6  -7   5        0.37       -7.72     11.87 o
   7  -7   5        5.60      -13.41     13.41 o
   8  -7   5       46.87       54.84     10.99 o
 -10  -6   5        3.22       -3.03     16.16 o
  -9  -6   5        0.39       -0.90     12.58 o
  -8  -6   5       49.58       52.68     10.28 o
  -7  -6   5       52.86       33.45      9.78 o
  -6  -6   5        2.32      -11.56     11.56 o
  -5  -6   5        5.84       17.41      6.87 o
  -4  -6   5       70.68       75.68      8.01 o
  -3  -6   5       17.31       14.21      6.68 o
  -2  -6   5      594.02      613.84     14.24 o
  -1  -6   5        0.41       -2.32      8.72 o
   0  -6   5     1035.01     1023.57     17.36 o
   1  -6   5        3.52        5.61      8.43 o
   2  -6   5      217.36      214.59      9.62 o
   3  -6   5        0.16        1.04      9.05 o
   4  -6   5      415.11      422.71     13.88 o
   5  -6   5      340.80      372.80     13.60 o
   6  -6   5       18.22       17.03      7.86 o
   7  -6   5       28.26       20.09      9.12 o
   8  -6   5        2.35       10.75      9.38 o
   9  -6   5        2.67      -15.11     15.11 o
 -10  -5   5       11.91      -16.70     16.70 o
  -9  -5   5        6.18        0.43      9.62 o
  -8  -5   5       21.47       24.52      8.93 o
  -7  -5   5       36.61       35.48      9.03 o
  -6  -5   5      196.16      196.49     11.13 o
  -5  -5   5       15.74       11.65      6.96 o
  -4  -5   5      118.32      114.67      8.29 o
  -3  -5   5      454.03      454.09     12.20 o
  -2  -5   5      218.57      207.24      8.60 o
  -1  -5   5      133.58      137.67      7.15 o
   0  -5   5       46.20       48.51      6.09 o
   1  -5   5     1483.73     1468.76     18.64 o
   2  -5   5      260.36      261.54      9.45 o
   3  -5   5      286.78      273.00     10.45 o
   4  -5   5      873.00      891.51     17.06 o
   5  -5   5        0.03      -10.21     10.21 o
   6  -5   5      293.88      330.51     12.70 o
   7  -5   5      129.36      142.22     10.71 o
   8  -5   5      208.60      210.99     12.86 o
   9  -5   5        2.08       -0.90     12.67 o
  10  -5   5        0.28        4.97     13.10 o
 -10  -4   5       16.72        6.02     10.30 o
  -9  -4   5        4.90       15.18      8.67 o
  -8  -4   5       14.98        7.60      8.17 o
  -7  -4   5      171.16      166.50     11.42 o
  -6  -4   5      174.08      171.38     10.38 o
  -5  -4   5      152.52      155.18      9.07 o
  -4  -4   5       97.84       85.51      7.32 o
  -3  -4   5      521.66      527.10     11.63 o
  -2  -4   5      338.99      299.13      8.86 o
   0  -4   5      432.12      369.84      8.93 o
   1  -4   5        2.52       -0.66      5.95 o
   2  -4   5      160.16      169.70      7.18 o
   3  -4   5       96.14       89.78      6.75 o
   4  -4   5       37.02       40.72      5.50 o
   5  -4   5      302.94      305.90     11.20 o
   6  -4   5      329.75      318.65     12.22 o
   7  -4   5       66.91       60.95      8.93 o
   8  -4   5       11.93        8.05     11.61 o
   9  -4   5       26.82       34.44      8.86 o
  10  -4   5        0.25      -13.10     14.26 o
 -10  -3   5        3.95       22.03      8.88 o
  -9  -3   5        2.68       -7.13     12.48 o
  -8  -3   5        9.13        9.03      7.70 o
  -7  -3   5        3.02        0.62      9.76 o
  -6  -3   5       29.97       45.79      6.75 o
  -5  -3   5      467.33      472.83     12.41 o
  -4  -3   5        3.43        1.59      5.09 o
  -3  -3   5      522.36      585.58     11.20 o
  -2  -3   5      427.81      439.93      9.31 o
  -1  -3   5      240.79      213.69      6.51 o
   0  -3   5        6.40        9.69      3.60 o
   1  -3   5      704.09      744.08     10.90 o
   2  -3   5     1116.41     1156.55     14.09 o
   3  -3   5        6.55        2.35      5.95 o
   4  -3   5       34.12       47.19      5.28 o
   5  -3   5      293.06      286.10      9.69 o
   6  -3   5      220.01      201.70     10.19 o
   7  -3   5      167.31      181.80     10.33 o
   8  -3   5        6.74        1.02      8.01 o
   9  -3   5      236.78      226.55     14.09 o
  10  -3   5       14.91        4.43     11.87 o
  11  -3   5       10.99       11.01     15.49 o
 -11  -2   5        1.04        0.99      9.50 o
 -10  -2   5        9.34        6.16     14.00 o
  -9  -2   5       29.86        0.78     14.66 o
  -8  -2   5        0.12        1.35     10.85 o
  -7  -2   5        3.18       -9.52      9.52 o
  -6  -2   5      179.60      145.96      8.81 o
  -5  -2   5      356.31      333.67     10.83 o
  -4  -2   5      326.22      331.11      9.19 o
  -3  -2   5      463.72      482.28      9.76 o
  -2  -2   5      767.98      717.50     10.61 o
  -1  -2   5     3945.06     3603.23     29.54 o
   0  -2   5      285.63      256.59      6.28 o
   1  -2   5     5631.86     5319.52     35.03 o
   2  -2   5       14.98       -0.73      5.59 o
   3  -2   5     2363.98     2359.65     23.74 o
   4  -2   5      117.23      116.78      6.28 o
   5  -2   5      364.40      328.76      9.83 o
   6  -2   5      215.82      202.65      9.50 o
   7  -2   5      302.60      314.64     11.89 o
   8  -2   5       17.40       16.39      7.22 o
   9  -2   5       20.88        4.81      9.38 o
  10  -2   5       26.34       30.04      9.38 o
  11  -2   5        4.40       10.56     13.90 o
 -11  -1   5        4.47        0.50     10.87 o
 -10  -1   5       16.74       29.21      9.57 o
  -9  -1   5       31.16       -1.52     14.28 o
  -8  -1   5       14.36       -1.33     11.30 o
  -7  -1   5        0.45        8.55      9.21 o
  -6  -1   5       92.23       71.92      7.58 o
  -5  -1   5      564.23      559.36     12.67 o
  -4  -1   5      685.38      709.12     12.41 o
  -3  -1   5      627.49      622.42     10.33 o
  -2  -1   5     1292.46     1255.59     12.67 o
  -1  -1   5      261.89      260.11      5.90 o
   0  -1   5      342.26      300.45      5.76 o
   1  -1   5      721.99      731.52      8.67 o
   2  -1   5     6931.05     7229.63     39.65 o
   3  -1   5     4870.18     4953.93     36.46 o
   4  -1   5     1303.42     1310.26     15.28 o
   5  -1   5      461.18      462.91     10.94 o
   6  -1   5       62.99       73.22      7.11 o
   7  -1   5       35.61       40.41      6.96 o
   8  -1   5        2.43       -9.19      9.66 o
   9  -1   5       66.14       56.73      9.38 o
  10  -1   5       49.72       56.64     10.71 o
  11  -1   5        1.86       10.23      9.36 o
 -11   0   5        1.32       26.32     10.09 o
 -10   0   5        8.61       -8.74     12.34 o
  -9   0   5        6.26        8.01      8.67 o
  -8   0   5      167.15      153.71     11.06 o
  -7   0   5        4.46       -6.23     10.14 o
  -6   0   5      209.02      208.05      9.00 o
  -5   0   5      339.45      311.42     10.02 o
  -4   0   5      419.01      427.02      9.69 o
  -3   0   5     1421.74     1489.72     14.99 o
  -2   0   5     3120.24     2979.25     26.13 o
  -1   0   5     4327.59     4208.78     27.67 o
   0   0   5      222.29      208.45      4.76 o
   1   0   5       68.86       50.74      3.20 o
   2   0   5      467.40      469.99      7.22 o
   3   0   5      383.76      506.61      8.55 o
   4   0   5     1942.12     1973.59     19.52 o
   5   0   5      297.40      310.36      9.00 o
   6   0   5     1042.09     1052.71     16.75 o
   7   0   5      119.74      102.31      8.41 o
   8   0   5        0.75        8.29      6.40 o
   9   0   5        1.02       -4.12     10.66 o
  10   0   5       19.09       23.40      9.36 o
  11   0   5        2.34      -11.80     12.74 o
 -11   1   5        7.58       23.62     10.64 o
 -10   1   5        2.59        2.65     13.27 o
  -9   1   5       22.20        2.32     12.74 o
  -8   1   5       27.12       10.02     12.08 o
  -7   1   5        8.03        7.49      6.73 o
  -6   1   5       14.08        4.41      6.11 o
  -5   1   5      208.93      198.65      8.41 o
  -4   1   5     1235.47     1302.23     16.13 o
  -3   1   5      165.24      160.67      6.09 o
  -2   1   5     1943.08     2080.75     19.26 o
  -1   1   5      648.99      757.53      8.72 o
   0   1   5      234.71      218.31      4.81 o
   1   1   5     4087.24     4365.31     26.17 o
   2   1   5        6.36       10.14      2.82 o
   3   1   5      344.67      353.82      7.13 o
   4   1   5     2130.34     2208.45     22.67 o
   5   1   5       17.03       25.91      4.43 o
   6   1   5      308.18      336.44     10.42 o
   7   1   5        4.52       -8.43      8.79 o
   8   1   5      180.32      176.40     10.30 o
   9   1   5        3.77      -10.85     11.56 o
  10   1   5       61.32       72.77     10.00 o
  11   1   5        9.62       20.61     10.33 o
  12   1   5        0.88        5.09     14.28 o
 -10   2   5        0.08        4.97      9.45 o
  -9   2   5        5.47       -0.78     11.61 o
  -8   2   5       19.64       23.38      8.43 o
  -7   2   5      151.23      161.95      9.88 o
  -6   2   5       47.37       45.20      6.92 o
  -5   2   5       29.28       20.63      5.76 o
  -4   2   5     1252.54     1188.22     15.97 o
  -3   2   5      195.41      182.87      6.63 o
  -2   2   5     5630.45     5845.20     38.45 o
  -1   2   5     2636.65     2596.39     23.31 o
   0   2   5     7941.13     7321.47     36.22 o
   1   2   5      123.64      116.78      4.12 o
   2   2   5      148.01      139.83      4.78 o
   3   2   5       27.51       17.10      3.62 o
   4   2   5      489.63      575.61     10.26 o
   5   2   5      961.13     1025.39     14.90 o
   6   2   5       87.63       97.31      6.92 o
   7   2   5      742.21      731.90     16.30 o
   8   2   5      165.92      158.61     10.04 o
   9   2   5       20.63       30.87      7.25 o
  10   2   5       17.08       13.67      8.86 o
  11   2   5       11.90       10.73     14.19 o
  12   2   5        9.29      -13.19     16.06 o
 -10   3   5       24.62       29.44     10.90 o
  -9   3   5        5.36       16.42      8.62 o
  -8   3   5      124.44      136.23     10.38 o
  -7   3   5        9.11        0.62     11.20 o
  -6   3   5      149.97      155.11      9.62 o
  -5   3   5      132.01      123.22      7.77 o
  -4   3   5      425.45      410.72     10.66 o
  -3   3   5     2006.87     2182.92     21.63 o
  -2   3   5      309.98      322.77      7.63 o
  -1   3   5     5293.91     5472.50     36.93 o
   0   3   5        2.35       11.01      3.43 o
   1   3   5     3628.74     3527.64     28.00 o
   2   3   5      337.20      364.32      7.53 o
   3   3   5     2515.43     2583.90     23.59 o
   4   3   5     1417.88     1458.93     16.20 o
   5   3   5       77.70       70.99      6.28 o
   6   3   5      436.97      424.96     11.70 o
   7   3   5       77.93       86.27      7.60 o
   8   3   5      177.13      176.33     11.01 o
   9   3   5       11.49        8.27     10.92 o
  10   3   5        0.70        3.15     12.34 o
  11   3   5       17.55       -8.10     15.68 o
 -10   4   5        1.42      -14.97     14.97 o
  -9   4   5       10.97       21.93      8.53 o
  -8   4   5        0.07       -5.28     12.67 o
  -7   4   5      355.94      365.36     14.05 o
  -6   4   5      121.88      124.34      9.33 o
  -5   4   5      444.77      466.51     13.17 o
  -4   4   5        5.87        7.32      7.60 o
  -3   4   5      141.38      142.91      6.89 o
  -2   4   5      290.39      334.19      8.72 o
  -1   4   5      220.07      254.57      7.27 o
   0   4   5     1561.62     1710.47     17.13 o
   1   4   5      706.37      724.82     10.59 o
   2   4   5      128.11      152.03      5.87 o
   3   4   5       84.14       81.82      5.59 o
   4   4   5      430.58      463.02     10.75 o
   5   4   5     1147.97     1197.27     17.20 o
   6   4   5       13.37        2.32      9.00 o
   7   4   5      458.21      441.70     13.79 o
   8   4   5        5.35        0.62     10.71 o
   9   4   5        0.76        3.55     11.61 o
  10   4   5        1.47        2.42     11.63 o
  11   4   5        0.02      -11.94     13.64 o
  -9   5   5        7.79        0.00     13.74 o
  -8   5   5        0.84       -0.81     10.94 o
  -7   5   5      146.89      150.65     10.78 o
  -6   5   5      109.66      106.74      9.43 o
  -5   5   5      452.68      450.42     13.76 o
  -4   5   5     1025.51     1008.58     17.39 o
  -3   5   5      845.13      849.82     15.02 o
  -2   5   5        0.92       -0.76      6.66 o
  -1   5   5       83.21       91.96      5.73 o
   0   5   5        0.92        5.47      6.66 o
   1   5   5       25.22       33.57      4.74 o
   2   5   5       31.57       32.31      4.41 o
   3   5   5        1.26       10.40      4.64 o
   4   5   5      265.06      267.22      9.38 o
   5   5   5      346.82      333.57     10.66 o
   6   5   5        9.89        1.49      7.51 o
   7   5   5       27.64       23.66      7.56 o
   8   5   5       52.11       33.78      8.48 o
   9   5   5       39.80       51.33     10.07 o
  10   5   5        0.01       14.64      8.24 o
  11   5   5        6.08       15.11     10.49 o
  -9   6   5        0.09        6.77     13.43 o
  -8   6   5        1.60      -12.93     12.93 o
  -7   6   5        8.98        9.19     11.58 o
  -6   6   5      337.86      320.64     13.88 o
  -5   6   5      189.02      206.79     10.85 o
  -4   6   5      504.32      517.86     14.17 o
  -3   6   5       27.83       31.53      6.89 o
  -2   6   5      228.39      222.50      8.81 o
  -1   6   5      298.61      350.06     10.07 o
   0   6   5       64.27       77.17      6.40 o
   1   6   5      934.36      878.43     14.35 o
   2   6   5      430.16      453.36     11.11 o
   3   6   5      109.19      121.42      7.44 o
   4   6   5       51.83       59.43      6.37 o
   5   6   5       26.13       30.94      7.13 o
   6   6   5      255.78      255.50     11.58 o
   7   6   5       49.36       43.32      9.21 o
   8   6   5       77.81       63.27     10.28 o
   9   6   5       14.50       29.59      9.12 o
  10   6   5       14.97       19.68     10.52 o
  11   6   5        0.14      -15.54     15.54 o
  -8   7   5        0.64        6.04      9.40 o
  -7   7   5        1.35        1.66     10.47 o
  -6   7   5       19.99       34.09      7.70 o
  -5   7   5      103.94      106.12     10.23 o
  -4   7   5      213.25      205.66     11.51 o
  -3   7   5      371.04      382.32     13.31 o
  -2   7   5     1033.81     1055.88     18.86 o
  -1   7   5       99.27       99.56      7.94 o
   0   7   5      608.52      670.39     14.21 o
   1   7   5       81.20       68.88      7.34 o
   2   7   5     1531.94     1505.24     20.82 o
   3   7   5      265.62      280.20     10.90 o
   4   7   5      388.44      398.21     12.51 o
   5   7   5      218.06      233.58     11.09 o
   6   7   5       25.11       19.33      7.72 o
   7   7   5       12.32        7.34      8.01 o
   8   7   5        0.40        5.95     11.11 o
   9   7   5       45.73       41.81     10.73 o
  10   7   5        3.31      -10.16     13.22 o
  -8   8   5       35.61       45.72     11.09 o
  -7   8   5       34.25       29.11     11.06 o
  -6   8   5       56.79       47.87     10.80 o
  -5   8   5       28.67       25.87      8.48 o
  -4   8   5        0.39        0.69     10.90 o
  -3   8   5       50.02       34.35      8.36 o
  -2   8   5       21.59       30.23      8.08 o
  -1   8   5      264.80      284.66     11.63 o
   0   8   5       35.16       44.11      6.75 o
   1   8   5      416.57      432.82     12.89 o
   2   8   5      360.57      328.81     12.18 o
   3   8   5      154.63      131.06      9.59 o
   4   8   5      166.77      170.22     10.83 o
   5   8   5       46.56       38.63      8.53 o
   6   8   5       85.70      101.41      9.95 o
   7   8   5        1.23        5.12     11.06 o
   8   8   5        1.40        6.44     12.96 o
   9   8   5        9.94       15.09      9.81 o
  10   8   5        4.62       13.72     15.23 o
  -7   9   5       23.94        7.96     14.26 o
  -6   9   5        0.72       -0.90      9.76 o
  -5   9   5       16.94        9.19     13.53 o
  -4   9   5       20.04       17.32      8.76 o
  -3   9   5        4.38        9.29      7.79 o
  -2   9   5      101.74       92.03      9.85 o
  -1   9   5        0.74        0.00     10.73 o
   0   9   5        1.76      -10.35     10.35 o
   1   9   5       16.68        9.76     10.73 o
   2   9   5        1.80        2.77      7.20 o
   3   9   5      168.48      151.86     10.68 o
   4   9   5      101.97      103.40     10.02 o
   5   9   5       64.95       79.16      9.31 o
   6   9   5       63.25       60.59     10.54 o
   7   9   5        0.20       11.25     13.41 o
   8   9   5        5.13      -10.49     13.55 o
   9   9   5        3.24       -6.68     14.57 o
  -6  10   5        2.12      -13.05     15.70 o
  -5  10   5       35.89       36.64     11.32 o
  -4  10   5       56.54       56.52     10.35 o
  -3  10   5        3.51        0.00     12.20 o
  -2  10   5        3.38        9.17     10.75 o
  -1  10   5       53.08       72.82      9.50 o
   0  10   5        5.21       21.67      8.03 o
   1  10   5        0.54       -6.30     10.52 o
   2  10   5       34.62       30.68      9.05 o
   3  10   5      154.87      143.71     11.94 o
   4  10   5       20.79       15.23      8.91 o
   5  10   5      133.23      133.29     12.08 o
   6  10   5        1.35       -2.49     13.05 o
   7  10   5       24.38       43.80     10.30 o
   8  10   5        5.56        0.95     15.35 o
  -4  11   5        7.06        7.22     10.47 o
  -3  11   5       60.66       71.39     11.16 o
  -2  11   5        2.00       11.25     13.10 o
  -1  11   5       96.02      104.04     12.06 o
   0  11   5        1.00      -14.31     14.31 o
   1  11   5       52.93       40.77      9.50 o
   2  11   5        2.29        9.64     12.29 o
   3  11   5      131.26      105.17     12.44 o
   4  11   5      116.16      108.58     12.63 o
   5  11   5        3.40        7.86     12.91 o
   6  11   5       28.23       38.11     10.78 o
   7  11   5        4.81        1.94     16.25 o
  -2  12   5        0.84        3.88     14.45 o
  -1  12   5        1.10       13.64     10.09 o
   0  12   5       55.85       66.09     12.32 o
   1  12   5       12.62       -9.97     14.92 o
   2  12   5       86.42       58.20     12.58 o
   3  12   5       27.01       21.15     11.37 o
   4  12   5       31.88       15.07     16.25 o
   5  12   5       12.87       -0.97     16.34 o
   6  12   5        1.34      -15.97     15.97 o
  -4 -11   6        4.34       -5.02     14.35 o
  -3 -11   6        0.01       -8.74     14.38 o
  -2 -11   6        2.05      -11.42     14.54 o
  -1 -11   6        0.06        0.00     14.76 o
   0 -11   6        2.60        6.61     10.09 o
   1 -11   6        1.91        7.67     14.14 o
   2 -11   6       15.86        8.84     10.54 o
   3 -11   6       14.99        4.05     10.80 o
  -6 -10   6        0.01      -15.40     15.40 o
  -5 -10   6        9.70       17.93     10.30 o
  -4 -10   6        0.75        5.40     13.95 o
  -3 -10   6        3.30       -0.88     12.18 o
  -2 -10   6        2.07       10.99     12.10 o
  -1 -10   6       15.54       21.27      9.66 o
   0 -10   6       67.01       66.75     11.18 o
   1 -10   6        3.39      -11.04     13.60 o
   2 -10   6       94.77      114.15     12.65 o
   3 -10   6        2.09       -8.15     14.28 o
   4 -10   6       23.38       19.00     11.09 o
   5 -10   6       16.42       13.08     16.56 o
  -7  -9   6        9.50       19.49     10.45 o
  -6  -9   6       24.67       11.80     14.95 o
  -5  -9   6        9.97       12.34      9.83 o
  -4  -9   6       32.88        8.05     13.48 o
  -3  -9   6        0.04       -6.16     11.58 o
  -2  -9   6       30.97       32.50      8.79 o
  -1  -9   6       22.94       44.46      8.10 o
   0  -9   6        1.94       -9.55     10.47 o
   1  -9   6       10.38       -5.97     11.96 o
   2  -9   6        4.53       -5.38     12.34 o
   3  -9   6       78.28       99.91     11.06 o
   4  -9   6        9.22       -4.24     14.24 o
   5  -9   6       44.98       70.38     10.59 o
   6  -9   6       12.65      -14.52     16.84 o
  -8  -8   6        3.03       -5.83     13.90 o
  -7  -8   6        6.43      -14.24     14.24 o
  -6  -8   6        8.91       17.74      9.00 o
  -5  -8   6       15.67        9.97     13.03 o
  -4  -8   6        1.00        1.44     11.73 o
  -3  -8   6       26.38        2.72     12.70 o
  -2  -8   6       21.62        9.21     10.97 o
  -1  -8   6       92.31       88.85      9.24 o
   0  -8   6       28.11       25.68      8.10 o
   1  -8   6        5.62        3.93     10.11 o
   2  -8   6       53.89       68.53      8.81 o
   3  -8   6        1.98       -6.37     10.90 o
   4  -8   6       38.91       30.08      9.76 o
   5  -8   6        9.35        8.08     11.63 o
   6  -8   6       13.80       25.32      9.83 o
   7  -8   6       92.64       83.50     13.12 o
  -9  -7   6        0.00       10.02     12.93 o
  -8  -7   6        0.34        4.52     12.29 o
  -7  -7   6        0.67       21.39      9.21 o
  -6  -7   6        0.95        2.63      8.03 o
  -5  -7   6       14.47       17.96      7.79 o
  -4  -7   6        5.90        8.34     10.56 o
  -3  -7   6      311.15      274.61     12.79 o
  -2  -7   6        5.02       16.13      6.40 o
  -1  -7   6      394.98      371.42     13.24 o
   0  -7   6        9.63       -7.25     10.30 o
   1  -7   6        0.38        8.53      8.74 o
   2  -7   6       52.95       47.71      7.44 o
   3  -7   6       26.71       10.56     11.28 o
   4  -7   6       31.69       26.29      8.31 o
   5  -7   6      109.12      113.49     10.38 o
   6  -7   6       43.01       50.72      9.66 o
   7  -7   6       39.84       45.27     10.16 o
   8  -7   6        5.81        6.16      9.81 o
  -9  -6   6        0.64       10.38     11.75 o
  -8  -6   6        1.01       11.80     12.96 o
  -7  -6   6        0.11       -1.52     11.28 o
  -6  -6   6        4.40        8.93      7.58 o
  -5  -6   6        5.28        5.00      7.20 o
  -4  -6   6      215.55      214.56     11.18 o
  -3  -6   6       58.25       79.42      8.17 o
  -2  -6   6      444.34      415.48     12.67 o
  -1  -6   6      325.20      291.45     11.18 o
   0  -6   6      694.00      652.81     14.57 o
   1  -6   6      724.26      707.98     15.80 o
   2  -6   6       13.71        0.00      8.84 o
   3  -6   6       79.90       88.83      8.05 o
   4  -6   6        4.77        5.00      6.85 o
   5  -6   6       36.78       39.84      7.77 o
   6  -6   6        0.47        4.95     10.28 o
   7  -6   6      112.95      106.29     11.20 o
   8  -6   6       53.45       51.35     11.23 o
   9  -6   6       11.30       20.77     10.26 o
 -10  -5   6        0.19       10.49     10.64 o
  -9  -5   6        1.96       11.63     13.88 o
  -8  -5   6        0.38        2.37      8.67 o
  -7  -5   6       21.60       22.60      9.03 o
  -6  -5   6       21.06       25.25      7.30 o
  -5  -5   6      189.21      181.76     10.40 o
  -4  -5   6      145.73      118.70      8.57 o
  -3  -5   6      575.13      527.10     13.62 o
  -2  -5   6      104.72       95.25      7.22 o
  -1  -5   6      108.67      100.96      7.04 o
   0  -5   6     1002.22      935.92     15.78 o
   1  -5   6        0.44        4.19      7.86 o
   2  -5   6      554.81      557.66     12.93 o
   3  -5   6       48.69       50.10      6.80 o
   4  -5   6      530.01      564.74     14.59 o
   5  -5   6      134.03      156.15      9.07 o
   6  -5   6       47.18       45.69      8.36 o
   7  -5   6       51.34       36.83      9.71 o
   8  -5   6       10.61        4.81      9.10 o
   9  -5   6        4.05      -11.68     14.38 o
  10  -5   6        0.06      -10.02     14.80 o
 -10  -4   6        5.79       16.32      9.69 o
  -9  -4   6        3.42        3.41      9.48 o
  -8  -4   6       11.23       11.25      8.81 o
  -7  -4   6        0.03       -9.29     11.56 o
  -6  -4   6      211.81      208.59     11.23 o
  -5  -4   6       38.26       37.26      6.94 o
  -4  -4   6      768.95      753.77     15.37 o
  -3  -4   6       73.26       76.58      6.32 o
  -2  -4   6      316.18      322.82      9.33 o
  -1  -4   6        5.06       13.31      4.48 o
   0  -4   6       18.36       14.38      4.60 o
   1  -4   6      834.07      754.62     12.96 o
   2  -4   6      370.19      383.20     10.00 o
   3  -4   6       56.36       38.28      5.99 o
   4  -4   6       34.72       48.51      6.40 o
   5  -4   6        0.54       -2.56      8.98 o
   6  -4   6      119.17      129.10      9.17 o
   7  -4   6        8.92       17.36      7.34 o
   8  -4   6      339.43      344.47     15.11 o
   9  -4   6       16.65        5.02     13.45 o
  10  -4   6        4.31       24.04      9.05 o
 -10  -3   6        4.12        7.46     13.95 o
  -9  -3   6        1.93        3.29     13.31 o
  -8  -3   6       26.63       34.06      8.55 o
  -7  -3   6        9.76        5.66     10.38 o
  -6  -3   6      119.29      111.14      8.98 o
  -5  -3   6       88.64       80.40      8.15 o
  -4  -3   6      137.08      144.47      7.79 o
  -3  -3   6      739.96      699.17     12.98 o
  -2  -3   6      405.85      399.52      9.24 o
  -1  -3   6       10.18       11.89      4.03 o
   0  -3   6       36.24       41.79      4.26 o
   1  -3   6      226.50      226.43      6.99 o
   2  -3   6        2.03       -6.49      6.49 o
   3  -3   6       15.59       14.17      4.71 o
   4  -3   6        5.35        9.24      4.71 o
   5  -3   6      172.22      190.31      8.74 o
   6  -3   6      922.17      930.67     18.03 o
   7  -3   6       22.45       27.22      7.25 o
   8  -3   6      292.37      256.40     13.24 o
   9  -3   6       51.16       39.75     10.33 o
  10  -3   6       27.65       26.77     10.14 o
  11  -3   6       12.09       15.63      9.97 o
 -10  -2   6       24.42       20.51     10.33 o
  -9  -2   6       11.07       21.65      8.72 o
  -8  -2   6        5.18        5.57     10.80 o
  -7  -2   6       15.81        3.62     10.14 o
  -6  -2   6        0.64       -5.76      8.69 o
  -5  -2   6      678.85      637.91     14.31 o
  -4  -2   6      220.02      227.83      8.46 o
  -3  -2   6     1814.48     1745.17     18.17 o
  -2  -2   6      257.97      245.62      7.30 o
  -1  -2   6     1623.48     1557.87     14.92 o
   0  -2   6      492.11      449.33      8.27 o
   1  -2   6     1473.96     1467.60     14.17 o
   2  -2   6     4427.43     4367.56     35.53 o
   3  -2   6       40.67       55.88      5.00 o
   4  -2   6      579.93      590.98     11.65 o
   5  -2   6       12.66       12.10      5.33 o
   6  -2   6       61.95       65.90      6.82 o
   7  -2   6      241.20      237.11     10.94 o
   8  -2   6       44.81       28.28      8.46 o
   9  -2   6      404.37      414.63     16.53 o
  10  -2   6       13.18        5.95     14.62 o
  11  -2   6       11.78       -3.86     13.69 o
 -10  -1   6        3.56      -14.14     14.14 o
  -9  -1   6       67.06       68.41     10.47 o
  -8  -1   6       21.24       22.53      8.31 o
  -7  -1   6       72.55       78.52      7.86 o
  -6  -1   6      113.22      108.75      8.55 o
  -5  -1   6       74.56       75.14      6.82 o
  -4  -1   6      523.69      469.42     10.85 o
  -3  -1   6      238.12      248.29      7.63 o
  -2  -1   6     3711.68     3545.10     31.43 o
  -1  -1   6      986.58      828.00     10.21 o
   0  -1   6     1008.95      992.04     10.56 o
   1  -1   6      616.20      575.45      8.31 o
   2  -1   6        1.46       -0.69      4.60 o
   3  -1   6     2805.51     2912.74     25.46 o
   4  -1   6        3.19        2.27      5.69 o
   5  -1   6     2123.90     2129.03     21.86 o
   6  -1   6      131.45      142.88      8.15 o
   7  -1   6        1.86        0.00      8.36 o
   8  -1   6        1.58        4.95      9.52 o
   9  -1   6        2.89        1.42     11.25 o
  10  -1   6       19.69       15.56      9.64 o
  11  -1   6       10.00       -4.67     14.52 o
 -10   0   6        9.58       17.60      9.85 o
  -9   0   6       69.95       78.57     10.38 o
  -8   0   6       38.12       51.71      8.60 o
  -7   0   6      136.19      147.93      9.45 o
  -6   0   6      135.98      147.65      8.93 o
  -5   0   6      474.39      480.06     11.82 o
  -4   0   6      244.86      220.53      7.94 o
  -3   0   6      118.74      107.42      5.50 o
  -1   0   6      558.12      512.51      7.84 o
   0   0   6      433.30      505.71      7.37 o
   2   0   6      903.06      848.97      9.97 o
   3   0   6     5241.47     5537.71     38.30 o
   4   0   6      154.98      147.88      5.95 o
   5   0   6      669.90      697.37     12.51 o
   6   0   6      622.71      610.46     13.72 o
   7   0   6      184.26      197.51      9.10 o
   8   0   6       53.58       58.63      8.12 o
   9   0   6       98.43       93.54     10.40 o
  10   0   6       57.23       68.91     10.23 o
  11   0   6        2.45       -6.40     13.19 o
 -10   1   6        0.95        8.67      8.74 o
  -9   1   6        0.02        4.78      8.01 o
  -8   1   6      203.69      201.70     12.39 o
  -7   1   6       29.74       46.33      7.20 o
  -6   1   6      492.94      450.63     13.12 o
  -5   1   6      129.06      121.66      7.53 o
  -4   1   6      112.71      104.94      6.37 o
  -3   1   6      386.83      390.54      8.76 o
  -2   1   6      463.42      440.40      8.15 o
  -1   1   6     1376.82     1349.92     13.43 o
   0   1   6      120.29      134.97      4.45 o
   1   1   6      692.32      760.59      8.76 o
   2   1   6       17.46       18.33      3.10 o
   3   1   6      773.23      819.50     10.83 o
   4   1   6     1150.36     1229.58     14.45 o
   5   1   6      137.67      135.73      6.70 o
   6   1   6     1206.67     1193.86     17.86 o
   7   1   6      201.02      190.21     10.23 o
   8   1   6       20.43       26.46      7.34 o
   9   1   6        1.55      -10.30     10.30 o
  10   1   6       25.09       38.45      8.88 o
  11   1   6       21.29       27.43      9.93 o
 -10   2   6        0.44        9.31     14.00 o
  -9   2   6        1.08        2.46     11.94 o
  -8   2   6       55.05       47.33      9.50 o
  -7   2   6       78.94       66.97      8.69 o
  -6   2   6      184.69      186.21      9.85 o
  -5   2   6      231.83      266.63      9.57 o
  -4   2   6     1175.38     1136.20     15.97 o
  -3   2   6     1140.59     1091.77     14.07 o
  -2   2   6      600.52      547.42      9.38 o
  -1   2   6     1148.37     1079.52     11.56 o
   0   2   6     1896.13     1741.21     16.68 o
   1   2   6      499.19      462.98      7.44 o
   2   2   6      157.37      141.65      5.02 o
   3   2   6     1917.55     2079.12     20.63 o
   4   2   6     3270.95     3470.79     34.16 o
   5   2   6       54.16       39.77      5.64 o
   6   2   6      470.59      471.53     12.08 o
   7   2   6      266.08      272.01     11.09 o
   8   2   6      271.30      277.71     12.58 o
   9   2   6       26.18       34.70      8.62 o
  10   2   6      156.58      157.62     12.01 o
  11   2   6       15.85       13.43     14.31 o
  12   2   6        5.67        4.07     15.47 o
 -10   3   6        0.62       -4.81     14.54 o
  -9   3   6        0.27       10.99     12.82 o
  -8   3   6       46.15       40.03      9.26 o
  -7   3   6      302.70      293.30     13.08 o
  -6   3   6       34.70       37.85      6.94 o
  -5   3   6      570.93      481.74     12.98 o
  -4   3   6        1.90        6.49      5.09 o
  -3   3   6      436.69      411.76      9.69 o
  -2   3   6     1298.75     1336.79     14.85 o
  -1   3   6     2263.36     2293.49     21.70 o
   0   3   6     9119.48     8068.39     44.18 o
   1   3   6      740.34      783.78     10.16 o
   2   3   6     2729.02     2775.89     27.22 o
   3   3   6      389.69      398.40      8.55 o
   4   3   6     1191.15     1246.00     15.25 o
   5   3   6      108.89      105.13      6.49 o
   6   3   6      307.96      309.67     10.30 o
   7   3   6      282.18      260.75     11.11 o
   8   3   6        2.90      -11.39     11.39 o
   9   3   6        3.53       11.04     11.28 o
  10   3   6        2.68      -13.19     13.19 o
  11   3   6       32.86       27.08      9.76 o
 -10   4   6        4.69       10.99     15.07 o
  -9   4   6        5.03        3.53     12.77 o
  -8   4   6       13.08       -0.78     12.53 o
  -7   4   6       29.63       19.28      8.79 o
  -6   4   6      293.94      298.06     12.20 o
  -5   4   6      257.15      277.83     10.38 o
  -4   4   6      879.79      881.11     15.47 o
  -3   4   6        0.57        8.50      4.45 o
  -2   4   6      271.47      292.07      8.41 o
  -1   4   6        3.51        2.42      5.50 o
   0   4   6       30.59       34.42      4.64 o
   1   4   6     2553.42     2558.15     24.00 o
   2   4   6      174.90      254.36      7.39 o
   3   4   6     1909.99     2103.52     21.06 o
   4   4   6      618.68      663.66     12.22 o
   5   4   6        9.38       17.62      5.23 o
   6   4   6        3.76        5.61      5.97 o
   7   4   6       98.37       84.30      8.24 o
   8   4   6       66.82       71.49      9.07 o
   9   4   6        2.29       -7.08     12.06 o
  10   4   6        4.34        3.25     12.34 o
  11   4   6       11.14       -3.67     14.47 o
  -9   5   6        6.17        9.33     14.02 o
  -8   5   6        0.36        3.27     12.96 o
  -7   5   6      149.67      151.60     11.06 o
  -6   5   6      162.70      152.34     11.09 o
  -5   5   6      281.40      251.78     11.49 o
  -4   5   6        3.40       -4.45      9.10 o
  -3   5   6      512.18      519.47     12.34 o
  -2   5   6       60.34       57.11      5.47 o
  -1   5   6       15.66       18.81      4.48 o
   0   5   6       64.23       92.19      5.64 o
   1   5   6     2571.07     2403.52     25.70 o
   2   5   6       27.60       22.72      4.86 o
   3   5   6      347.91      334.97      9.69 o
   4   5   6       44.87       49.74      6.23 o
   5   5   6      432.13      476.15     12.79 o
   6   5   6       87.44       90.34      7.96 o
   7   5   6      136.61      141.79      9.62 o
   8   5   6      117.58      139.69     10.23 o
   9   5   6        0.52      -11.82     11.82 o
  10   5   6        0.71       11.73     12.01 o
  11   5   6        4.35        7.56     14.88 o
  -9   6   6        6.30       -6.94     13.90 o
  -8   6   6        1.13       24.09      8.20 o
  -7   6   6        7.69      -12.10     12.10 o
  -6   6   6       12.59        8.34      8.20 o
  -5   6   6      289.60      313.81     12.46 o
  -4   6   6      140.64      128.48      9.48 o
  -3   6   6      977.47      988.37     17.39 o
  -2   6   6       34.34       42.31      6.23 o
  -1   6   6       17.76       21.46      5.47 o
   0   6   6        6.37       12.46      4.95 o
   1   6   6       40.60       33.09      5.73 o
   2   6   6      886.29      890.78     15.21 o
   3   6   6       86.64      110.01      7.39 o
   4   6   6      570.51      611.07     13.76 o
   5   6   6      681.00      640.52     15.23 o
   6   6   6        1.52        7.67      9.14 o
   7   6   6      115.47      109.11      9.36 o
   8   6   6       65.04       59.03      9.52 o
   9   6   6      133.93      141.68     11.91 o
  10   6   6        2.23        8.74     14.47 o
  11   6   6        2.84        5.87     15.37 o
  -8   7   6        0.18        9.90      9.12 o
  -7   7   6       12.03       13.53      9.40 o
  -6   7   6       54.56       51.28      9.24 o
  -5   7   6      211.14      215.70     11.96 o
  -4   7   6      179.76      198.01     11.16 o
  -3   7   6      135.41      132.75      9.93 o
  -2   7   6     1041.77     1084.35     19.19 o
  -1   7   6      413.54      439.00     12.46 o
   0   7   6      423.41      417.09     11.73 o
   1   7   6      865.20      849.84     15.59 o
   2   7   6       24.06       33.28      6.66 o
   3   7   6      176.72      175.86      9.48 o
   4   7   6       23.16       10.97      6.96 o
   5   7   6      502.20      551.33     15.14 o
   6   7   6      197.87      196.58     11.13 o
   7   7   6       16.05       27.36      8.20 o
   8   7   6      113.12       85.20     11.23 o
   9   7   6       21.65       16.08     10.75 o
  10   7   6        0.41       -7.37     13.67 o
  -7   8   6        0.51       -8.29     14.35 o
  -6   8   6       52.48       67.18     10.52 o
  -5   8   6       12.79        5.31     12.20 o
  -4   8   6       43.54       33.94      8.74 o
  -3   8   6      146.29      154.96     10.19 o
  -2   8   6      443.54      434.81     14.50 o
  -1   8   6        4.39       -3.36     10.54 o
   0   8   6        4.40        3.25      9.71 o
   1   8   6      161.73      152.00      9.76 o
   2   8   6      345.57      311.28     12.06 o
   3   8   6       20.20        7.18      9.85 o
   4   8   6      224.31      217.93     11.39 o
   5   8   6       26.55       31.81      7.94 o
   6   8   6       36.86       46.43      8.88 o
   7   8   6        0.51        2.91     12.06 o
   8   8   6       11.22       19.21      9.19 o
   9   8   6       11.81      -15.21     15.21 o
  10   8   6       26.25       15.14     11.37 o
  -7   9   6       11.13       10.04     15.09 o
  -6   9   6       57.04       48.20     11.56 o
  -5   9   6        1.55       -5.05     13.05 o
  -4   9   6        5.32       10.09     12.34 o
  -3   9   6        1.20      -11.42     11.42 o
  -2   9   6        8.19       14.21      7.60 o
  -1   9   6       52.96       52.16      8.24 o
   0   9   6       75.08       70.04      8.67 o
   1   9   6        7.67        2.46      9.83 o
   2   9   6      136.44      127.04      9.21 o
   3   9   6       35.54       43.51      8.36 o
   4   9   6        0.99       -9.83     10.59 o
   5   9   6       95.34       89.04      9.97 o
   6   9   6       85.37       88.19     11.82 o
   7   9   6        7.98        8.81      8.86 o
   8   9   6        0.04        1.73     13.53 o
   9   9   6       20.11       11.39     15.07 o
  -6  10   6        1.57        9.10     14.95 o
  -5  10   6       87.06      106.95     12.44 o
  -4  10   6       51.06       34.73     11.51 o
  -3  10   6        0.10      -12.65     12.65 o
  -2  10   6       54.78       43.80      9.74 o
  -1  10   6      137.51      130.09     11.94 o
   0  10   6       38.28       41.00      9.12 o
   1  10   6        3.94       10.56      8.05 o
   2  10   6        0.63        9.17     11.87 o
   3  10   6      120.31      119.15     10.94 o
   4  10   6       46.94       51.90      9.59 o
   5  10   6       22.89       30.68      9.66 o
   6  10   6       26.45       27.57     11.09 o
   7  10   6        2.13       -0.88     13.43 o
   8  10   6       15.56        3.79     16.34 o
  -4  11   6        4.14       16.94     10.19 o
  -3  11   6       15.79       25.11      9.76 o
  -2  11   6       17.13       18.67      8.98 o
  -1  11   6       95.36       81.34     12.25 o
   0  11   6      202.58      220.30     13.76 o
   1  11   6        2.02       -8.79     13.45 o
   2  11   6       38.12       44.11      9.78 o
   3  11   6        0.08      -13.67     13.67 o
   4  11   6        0.57        3.77      9.62 o
   5  11   6        1.36        8.69     13.57 o
   6  11   6       27.75       23.29     10.99 o
   7  11   6       49.97       43.09     11.91 o
  -2  12   6        5.30       15.61     15.80 o
  -1  12   6       81.71       77.67     13.17 o
   0  12   6        0.40       -1.85     14.69 o
   1  12   6       16.16       34.87     10.09 o
   2  12   6       45.74       26.74     11.70 o
   3  12   6       41.84       36.67     11.01 o
   4  12   6        1.39      -14.95     14.95 o
   5  12   6        0.53      -14.54     15.66 o
   6  12   6        0.22      -11.13     14.47 o
  -3 -11   7        2.45        6.56     10.28 o
  -2 -11   7        7.69       13.81     10.80 o
  -1 -11   7       49.96       52.94     11.68 o
   0 -11   7        4.52       -2.91     14.78 o
   1 -11   7       14.51       13.76     10.47 o
   2 -11   7        5.20       -5.02     14.40 o
  -5 -10   7        8.03        7.86     13.88 o
  -4 -10   7       16.56       28.12     10.40 o
  -3 -10   7        0.35      -13.17     13.17 o
  -2 -10   7       61.75       61.59     11.46 o
  -1 -10   7        5.29       -3.46     14.40 o
   0 -10   7       49.34       38.85     11.18 o
   1 -10   7        0.03       14.43      9.55 o
   2 -10   7       93.57       95.86     11.70 o
   3 -10   7       57.36       52.47     12.08 o
   4 -10   7        0.30       -9.74     14.35 o
  -7  -9   7        1.54       10.14     15.23 o
  -6  -9   7        0.04        8.50     13.41 o
  -5  -9   7        0.21       -4.43     13.79 o
  -4  -9   7        0.57        1.68     12.91 o
  -3  -9   7        2.67        8.46      8.39 o
  -2  -9   7       28.15       22.65      9.36 o
  -1  -9   7      200.71      213.07     12.93 o
   0  -9   7       36.31       41.52      9.33 o
   1  -9   7       15.55       11.58     12.46 o
   2  -9   7       53.17       51.95     10.19 o
   3  -9   7        3.26       -1.66     13.05 o
   4  -9   7       46.29       39.53     10.33 o
   5  -9   7        6.92       12.93     15.40 o
   6  -9   7       78.20       80.99     12.93 o
  -8  -8   7        0.98       -4.05     14.52 o
  -7  -8   7        0.41        7.46      9.66 o
  -6  -8   7        0.07       -4.31     12.15 o
  -5  -8   7        6.91        7.22     13.55 o
  -4  -8   7       26.11       38.42      8.95 o
  -3  -8   7        1.69        2.87     10.47 o
  -2  -8   7       17.51       22.41      8.01 o
  -1  -8   7       21.09       28.35      7.72 o
   0  -8   7       14.04       31.10      7.79 o
   1  -8   7        9.39        8.12      7.56 o
   2  -8   7        0.12        5.59     10.59 o
   3  -8   7      110.02       98.21     10.75 o
   4  -8   7      297.52      328.67     14.90 o
   5  -8   7        6.48       -6.61     13.24 o
   6  -8   7       27.62       11.16     10.71 o
   7  -8   7       16.15       25.63     10.04 o
  -8  -7   7        0.34        4.71     14.54 o
  -7  -7   7       31.72       30.04      9.85 o
  -6  -7   7      111.02      113.63     11.44 o
  -5  -7   7        0.13        9.78      7.77 o
  -4  -7   7       18.27       18.88      7.77 o
  -3  -7   7        0.65      -10.07     10.07 o
  -2  -7   7        2.43        3.65      9.88 o
  -1  -7   7      142.17      153.43     10.23 o
   0  -7   7      311.43      311.02     12.67 o
   1  -7   7       66.32       67.79      7.89 o
   2  -7   7        9.45       -5.52      9.78 o
   3  -7   7      115.50      122.89      9.24 o
   4  -7   7       10.56       11.65     11.87 o
   5  -7   7      125.06      136.18     10.73 o
   6  -7   7        0.04       -9.66     13.79 o
   7  -7   7      154.72      166.26     13.24 o
   8  -7   7       28.81       19.31     11.61 o
  -9  -6   7        0.80       -1.94     15.21 o
  -8  -6   7       18.87       13.19     10.04 o
  -7  -6   7       53.07       55.62     10.99 o
  -6  -6   7       18.90       30.25      8.22 o
  -5  -6   7       31.31       42.71      8.43 o
  -4  -6   7       66.33       57.70      8.79 o
  -3  -6   7      164.79      194.71     10.16 o
  -2  -6   7       28.66       28.24      6.54 o
  -1  -6   7      308.30      266.70     11.51 o
   0  -6   7       31.06       32.43      7.51 o
   1  -6   7      926.97      945.45     17.81 o
   2  -6   7       16.01       23.47      6.35 o
   3  -6   7      688.69      665.46     16.32 o
   4  -6   7      267.70      250.90     12.32 o
   5  -6   7       69.50       84.66      9.43 o
   6  -6   7       12.94       20.68      7.63 o
   7  -6   7       21.84       14.43     14.54 o
   8  -6   7       27.38       33.68     10.00 o
   9  -6   7       11.53        6.87     13.64 o
  -9  -5   7       13.13       18.90     10.02 o
  -8  -5   7        0.31       10.73     12.67 o
  -7  -5   7       94.84       93.61     10.47 o
  -6  -5   7      110.06      121.16     10.80 o
  -5  -5   7        3.58        2.98      9.59 o
  -4  -5   7       17.29        7.86      6.51 o
  -3  -5   7        3.42        6.49      8.12 o
  -2  -5   7        0.93       -0.92      7.89 o
  -1  -5   7       33.92       45.95      5.97 o
   0  -5   7     1004.00      895.66     16.06 o
   1  -5   7     1488.50     1459.64     20.04 o
   2  -5   7      400.67      387.06     11.42 o
   3  -5   7      160.97      147.15      9.03 o
   4  -5   7      326.42      306.90     11.75 o
   5  -5   7       63.62       77.46      7.56 o
   6  -5   7        3.09       17.39      6.94 o
   7  -5   7       97.17       85.16     10.59 o
   8  -5   7       70.14       76.72     10.45 o
   9  -5   7        1.85      -14.02     14.02 o
  10  -5   7        0.39      -13.22     13.38 o
 -10  -4   7       20.99        8.91     16.68 o
  -9  -4   7       16.81       -7.94     14.40 o
  -8  -4   7       35.01       35.25     10.11 o
  -7  -4   7       35.73       36.83      8.91 o
  -6  -4   7       22.70       28.38      7.94 o
  -5  -4   7       17.48       27.17      7.04 o
  -4  -4   7      103.53      116.28      8.01 o
  -3  -4   7      116.03      132.79      7.91 o
  -2  -4   7       24.97       30.18      5.16 o
  -1  -4   7      181.63      161.24      7.39 o
   0  -4   7       45.50       40.01      5.07 o
   1  -4   7       37.94       49.86      5.52 o
   2  -4   7      483.90      460.99     11.54 o
   3  -4   7        3.59       -2.58      7.53 o
   4  -4   7      745.32      736.50     15.18 o
   5  -4   7      287.59      280.30     10.94 o
   6  -4   7        6.41       18.74      6.61 o
   7  -4   7       36.49       39.56      7.51 o
   8  -4   7       64.33       63.84      9.52 o
   9  -4   7       33.37       17.88      9.78 o
  10  -4   7        4.09        8.60      9.81 o
 -10  -3   7        0.88      -10.54     15.25 o
  -9  -3   7       31.09       17.84     10.30 o
  -8  -3   7        4.36       -5.26     12.15 o
  -7  -3   7       15.97       16.82      7.94 o
  -6  -3   7      111.40      127.23      9.55 o
  -5  -3   7      295.47      270.47     10.90 o
  -4  -3   7       20.79       21.72      5.66 o
  -3  -3   7       21.05       23.83      5.31 o
  -2  -3   7      289.66      272.83      8.48 o
  -1  -3   7        0.84        0.99      4.26 o
   0  -3   7       15.38       20.54      4.67 o
   1  -3   7      269.50      267.77      7.89 o
   2  -3   7     2589.80     2564.86     24.42 o
   3  -3   7       31.47       30.63      5.21 o
   4  -3   7      344.09      346.43     10.80 o
   5  -3   7      104.63       87.12      7.72 o
   6  -3   7      357.34      333.90     12.06 o
   7  -3   7        3.99       10.21      6.59 o
   8  -3   7      289.81      244.29     13.24 o
   9  -3   7       39.90       30.79     10.33 o
  10  -3   7        3.80       -7.22     12.67 o
  11  -3   7        0.06      -15.78     15.78 o
 -10  -2   7        9.27       -7.51     15.35 o
  -9  -2   7       21.46        9.10      9.97 o
  -8  -2   7        4.05        8.72     11.25 o
  -7  -2   7        0.31       -8.24     10.19 o
  -6  -2   7       87.39      104.15      8.60 o
  -5  -2   7       34.88       21.58      6.75 o
  -4  -2   7      988.96      981.07     16.11 o
  -3  -2   7      725.86      668.80     12.67 o
  -2  -2   7     4056.67     3910.44     37.07 o
  -1  -2   7       15.89       16.82      4.15 o
   0  -2   7      277.30      217.22      6.75 o
   1  -2   7      442.22      434.36      8.62 o
   2  -2   7       98.43      101.74      5.54 o
   3  -2   7     1337.39     1292.33     15.66 o
   4  -2   7      299.34      295.01      9.07 o
   5  -2   7     1165.98     1118.46     17.48 o
   6  -2   7       80.24       81.70      7.51 o
   7  -2   7       21.37       21.93      7.06 o
   8  -2   7       54.28       49.34      8.84 o
   9  -2   7       59.79       40.93     10.42 o
  10  -2   7      112.72      103.87     11.87 o
  11  -2   7        6.60        7.79     14.21 o
 -10  -1   7        1.95        6.96      9.62 o
  -9  -1   7       20.91       12.22     13.62 o
  -8  -1   7       45.29       41.36      9.31 o
  -7  -1   7       21.02       26.34      7.44 o
  -6  -1   7      116.16      114.93      8.65 o
  -5  -1   7      160.58      161.41      8.53 o
  -4  -1   7       37.64       49.03      5.90 o
  -3  -1   7      759.97      726.88     12.39 o
  -2  -1   7       23.28       18.78      4.57 o
  -1  -1   7     4496.47     4187.84     33.75 o
   0  -1   7     1037.27     1089.23     11.96 o
   1  -1   7     1842.51     1718.78     18.19 o
   2  -1   7     3469.29     3458.74     31.01 o
   3  -1   7       45.98       44.98      4.60 o
   4  -1   7      420.80      433.20      9.88 o
   5  -1   7      969.28      915.91     15.16 o
   6  -1   7      415.80      386.49     11.65 o
   7  -1   7       34.44       23.45      6.73 o
   8  -1   7        4.01        3.15     10.45 o
  10  -1   7       31.52       33.59     10.19 o
  11  -1   7       11.49        2.82      9.59 o
 -10   0   7        1.23      -12.98     13.74 o
  -9   0   7       26.79       30.91      9.81 o
  -8   0   7       43.71       50.76      8.81 o
  -7   0   7       57.16       57.23      8.88 o
  -6   0   7       47.27       44.51      7.08 o
  -5   0   7      428.33      431.50     11.58 o
  -4   0   7       11.30        3.08      7.20 o
  -3   0   7       27.08       40.36      4.55 o
  -2   0   7      782.35      755.26     10.90 o
  -1   0   7     3242.88     2939.08     27.31 o
   0   0   7      170.88      212.15      5.73 o
   1   0   7      797.22      698.53      9.33 o
   3   0   7      649.47      671.48     10.42 o
   4   0   7       51.49       40.84      4.69 o
   5   0   7      970.29      964.37     15.07 o
   6   0   7       93.12       96.67      7.49 o
   7   0   7        1.11        2.08      8.67 o
   8   0   7       26.83       23.74      7.27 o
   9   0   7        1.27        6.32     10.54 o
  10   0   7        7.80        7.25      8.88 o
  11   0   7       24.14       30.30     10.42 o
 -10   1   7        0.45        6.54     13.60 o
  -9   1   7       24.16       13.98     14.07 o
  -8   1   7       10.75       31.17      8.39 o
  -7   1   7      144.46      158.14     10.68 o
  -6   1   7      223.66      227.35     10.26 o
  -5   1   7      168.45      179.84      8.76 o
  -4   1   7       33.02       39.70      5.09 o
  -3   1   7      181.13      189.69      7.11 o
  -2   1   7       69.06       85.70      4.83 o
  -1   1   7        0.96       -4.00      4.50 o
   0   1   7     4682.30     4482.45     31.36 o
   1   1   7     1124.27     1191.89     11.61 o
   2   1   7      694.89      668.66      9.33 o
   3   1   7     2947.00     3128.77     29.73 o
   4   1   7      137.80      133.46      6.16 o
   5   1   7      739.39      757.20     13.31 o
   6   1   7      248.39      230.24      9.85 o
   7   1   7      689.41      715.27     15.73 o
   8   1   7        1.48        2.98      9.00 o
   9   1   7       49.88       65.28      8.98 o
  10   1   7       17.64        7.94     12.22 o
  11   1   7        2.71       12.65     13.53 o
 -10   2   7        4.45        2.87     14.31 o
  -9   2   7        3.80       19.73      8.46 o
  -8   2   7       67.80       56.50      9.83 o
  -7   2   7      135.27      124.67     10.40 o
  -6   2   7       71.46       74.07      8.20 o
  -5   2   7        0.82       -6.14      9.10 o
  -4   2   7      463.02      499.03     11.65 o
  -3   2   7      289.08      294.08      8.69 o
  -2   2   7       91.06      114.39      5.50 o
  -1   2   7     5266.98     5229.11     37.19 o
   0   2   7     1389.96     1238.58     12.44 o
   1   2   7      957.61      866.31     10.47 o
   2   2   7       16.39       16.89      3.55 o
   3   2   7       73.97       93.19      4.88 o
   4   2   7      724.70      739.44     11.96 o
   5   2   7      172.20      160.29      7.46 o
   6   2   7     1205.08     1158.14     18.14 o
   7   2   7      379.12      398.83     12.98 o
   8   2   7       85.70       90.39      9.48 o
   9   2   7       20.85       26.86      8.08 o
  10   2   7       15.26       37.12      9.05 o
  11   2   7       21.65       -0.90     13.74 o
 -10   3   7        2.94      -13.74     14.97 o
  -9   3   7        1.44      -13.03     13.03 o
  -8   3   7        0.17        4.57     11.35 o
  -7   3   7        9.75       14.62      7.98 o
  -6   3   7      144.07      152.90      9.17 o
  -5   3   7      128.21      126.42      8.72 o
  -4   3   7      634.54      646.67     13.55 o
  -3   3   7       12.30       11.80      4.78 o
  -2   3   7      503.19      511.73      9.90 o
  -1   3   7      193.11      204.28      6.49 o
   0   3   7     5216.49     5026.13     36.67 o
   1   3   7     2762.73     2591.96     22.93 o
   2   3   7     3470.18     3641.84     32.14 o
   3   3   7     1159.13     1114.65     13.88 o
   4   3   7       74.95       80.18      5.92 o
   5   3   7       29.38       19.78      5.28 o
   6   3   7        3.27       -0.90      8.62 o
   7   3   7      297.09      265.09     11.42 o
   8   3   7      188.90      208.48     11.16 o
   9   3   7        4.85        0.69     11.96 o
  10   3   7       53.17       66.09     10.49 o
  11   3   7        7.79       -8.15     15.28 o
 -10   4   7       50.41       55.07     11.84 o
  -9   4   7        8.59       -0.90     13.27 o
  -8   4   7       38.54       39.08      9.59 o
  -7   4   7       20.10       18.57      8.05 o
  -6   4   7       16.07       13.81      7.22 o
  -5   4   7       15.35       27.31      6.56 o
  -4   4   7      173.98      168.73      8.65 o
  -3   4   7      250.57      257.82      9.05 o
  -2   4   7        1.80       -1.44      5.99 o
  -1   4   7      254.25      259.17      7.77 o
   0   4   7     2211.80     2112.64     20.37 o
   1   4   7       50.05       57.54      4.60 o
   2   4   7      853.43      840.01     12.25 o
   3   4   7     1600.43     1664.87     17.62 o
   4   4   7      557.83      580.11     11.73 o
   5   4   7      173.05      175.34      8.48 o
   6   4   7       27.18       21.86      6.63 o
   7   4   7       16.28        3.81     10.02 o
   8   4   7       39.54       44.44      8.67 o
   9   4   7        0.71        8.57     10.49 o
  10   4   7        4.59       25.61      8.48 o
  11   4   7        3.36      -14.24     14.24 o
  -9   5   7       33.36       34.25     11.06 o
  -8   5   7        0.13        4.22     11.84 o
  -7   5   7       26.34       29.89      8.41 o
  -6   5   7       36.59       43.21      8.55 o
  -5   5   7       23.34       18.05      6.73 o
  -4   5   7      137.22      150.37      8.72 o
  -3   5   7       47.39       57.02      6.44 o
  -2   5   7      123.08      118.39      7.32 o
  -1   5   7       65.39       62.56      5.47 o
   0   5   7      246.27      230.93      7.84 o
   1   5   7      908.34      945.09     14.09 o
   2   5   7     1315.65     1364.36     16.77 o
   3   5   7      554.62      592.10     11.87 o
   4   5   7      612.62      662.24     13.43 o
   5   5   7        0.73       -0.24      5.99 o
   6   5   7       13.73        8.41      5.85 o
   7   5   7       14.20        2.32     10.54 o
   8   5   7       96.71      103.59      9.71 o
   9   5   7       30.73       37.88      9.36 o
  10   5   7        3.99       10.92     13.50 o
  11   5   7       23.56       14.19     15.61 o
  -9   6   7       27.38        9.07     15.52 o
  -8   6   7       15.98       24.30     10.40 o
  -7   6   7       69.55       69.86     10.64 o
  -6   6   7      132.58      154.56     11.01 o
  -5   6   7        6.11        3.84     10.00 o
  -4   6   7      260.49      259.69     11.61 o
  -3   6   7      425.17      428.96     12.98 o
  -2   6   7      587.53      602.28     13.72 o
  -1   6   7       83.38       93.99      6.56 o
   0   6   7      396.21      401.13     10.59 o
   1   6   7      869.44      843.90     14.54 o
   2   6   7        0.45       -9.07      9.07 o
   3   6   7      529.80      596.53     13.15 o
   4   6   7      134.88      111.21      8.24 o
   5   6   7      571.57      596.41     14.73 o
   6   6   7        4.54       10.80      6.49 o
   7   6   7      152.81      137.48     10.56 o
   8   6   7       44.44       42.42      9.31 o
   9   6   7       10.96        7.79     12.63 o
  10   6   7        8.79        6.14     14.26 o
  11   6   7        4.61       14.69     14.90 o
  -8   7   7       12.51        8.20     10.09 o
  -7   7   7        4.28        7.39      9.69 o
  -6   7   7       20.05       11.70     12.74 o
  -5   7   7      205.47      199.71     12.01 o
  -4   7   7        5.06        2.53     10.07 o
  -3   7   7     1018.15      996.64     19.78 o
  -2   7   7        4.70        8.55     10.11 o
  -1   7   7      593.09      625.00     14.71 o
   0   7   7      108.54       89.75      8.15 o
   1   7   7      783.96      830.30     15.94 o
   2   7   7      424.23      484.65     12.77 o
   3   7   7       12.72        2.44      9.31 o
   4   7   7      267.33      274.61     11.04 o
   5   7   7       10.53        3.91     10.85 o
   6   7   7        6.73        9.74     10.61 o
   7   7   7        2.19        8.05     11.01 o
   8   7   7       47.35       48.77      9.90 o
   9   7   7       46.24       27.74     11.06 o
  10   7   7        1.49       10.14     12.53 o
  -7   8   7       46.16       57.02     11.09 o
  -6   8   7       14.14       27.79      9.64 o
  -5   8   7       25.27       12.44     12.86 o
  -4   8   7        2.59      -11.91     11.91 o
  -3   8   7       25.41       20.94      7.89 o
  -2   8   7      536.52      528.64     16.27 o
  -1   8   7      167.69      161.91     10.38 o
   0   8   7      600.54      620.74     15.82 o
   1   8   7      245.26      262.65     11.42 o
   2   8   7       49.61       49.67      7.94 o
   3   8   7        7.03        6.96      6.77 o
   4   8   7      136.72      136.94      9.55 o
   5   8   7       34.30       21.15      8.46 o
   6   8   7        4.77        8.05     10.78 o
   7   8   7        2.04        2.94     10.71 o
   8   8   7        0.45        6.42     12.82 o
   9   8   7        2.31        0.88     14.57 o
  10   8   7        2.86        8.79     14.83 o
  -6   9   7       64.96       53.46     11.65 o
  -5   9   7        7.88      -12.06     14.24 o
  -4   9   7        1.00        7.53      7.84 o
  -3   9   7       13.12        7.37     11.65 o
  -2   9   7      125.68      145.96     10.99 o
  -1   9   7       27.51       39.80      8.17 o
   0   9   7       59.57       69.19      8.81 o
   1   9   7       20.37       25.16      7.67 o
   2   9   7      216.67      212.57     11.54 o
   3   9   7      101.58       94.04      9.45 o
   4   9   7        1.20       -4.62     11.30 o
   5   9   7       22.66        8.01      9.05 o
   6   9   7       34.15       24.90     10.23 o
   7   9   7        4.18        6.42     11.68 o
   8   9   7        0.09       -2.61     13.43 o
   9   9   7        7.28       14.26     10.02 o
  -5  10   7        6.63        1.90     14.99 o
  -4  10   7        0.30       -1.78     13.83 o
  -3  10   7        0.19       -7.46     12.08 o
  -2  10   7        4.00        3.13     11.44 o
  -1  10   7      209.70      210.30     13.76 o
   0  10   7       47.47       65.31      9.81 o
   1  10   7      146.31      142.01     11.09 o
   2  10   7      170.10      148.74     11.73 o
   4  10   7       54.47       58.82     10.11 o
   5  10   7        0.38      -14.59     14.59 o
   6  10   7       88.38       72.53     12.34 o
   7  10   7       15.45       -5.28     15.54 o
   8  10   7       12.82       14.24     11.44 o
  -4  11   7       62.67       77.79     12.84 o
  -3  11   7        4.32      -10.21     14.40 o
  -2  11   7       79.96       83.81     11.42 o
  -1  11   7        0.65       11.87     13.81 o
   0  11   7       70.33       73.72     11.04 o
   1  11   7        0.56        2.42     12.89 o
   2  11   7       97.15       86.20     11.49 o
   3  11   7       85.03      106.48     11.32 o
   4  11   7        9.40        2.51     13.98 o
   5  11   7       30.50       36.98      9.95 o
   6  11   7       10.23        4.57     14.80 o
   7  11   7        9.93       28.07     11.04 o
  -2  12   7        7.01        6.92     14.97 o
  -1  12   7      101.48      104.96     13.27 o
   0  12   7       15.53       14.80     15.30 o
   1  12   7       23.41       34.18     10.61 o
   2  12   7        8.46        5.45     13.55 o
   3  12   7        1.13       18.83      9.40 o
   4  12   7        0.13       11.25     13.41 o
   5  12   7        6.48       14.05     10.28 o
   6  12   7       13.22       12.65     10.80 o
  -2 -11   8        8.41       25.75     10.16 o
  -1 -11   8        0.03        8.50     10.00 o
   0 -11   8        1.99        9.50      9.33 o
   1 -11   8        5.29       -2.01     16.16 o
  -5 -10   8        6.60      -11.06     14.83 o
  -4 -10   8        3.84       -3.84     14.76 o
  -3 -10   8        5.49       14.38      9.85 o
  -2 -10   8       23.65       37.50     10.71 o
  -1 -10   8       17.29       28.07     10.14 o
   0 -10   8        8.81       10.68     14.12 o
   1 -10   8       10.29       19.78      9.57 o
   2 -10   8        0.43       18.88      9.43 o
   3 -10   8       13.94       17.69     10.16 o
   4 -10   8        0.27       -0.99     13.81 o
  -6  -9   8        5.82       12.70     14.97 o
  -5  -9   8       28.01       11.87     11.13 o
  -4  -9   8        5.60        7.37      9.05 o
  -3  -9   8        2.13        8.29     12.13 o
  -2  -9   8        6.30      -14.14     14.14 o
  -1  -9   8       18.70       25.30      9.03 o
   0  -9   8       13.56       14.97      8.55 o
   1  -9   8       14.86        6.37      9.55 o
   2  -9   8       66.42       73.15     10.09 o
   3  -9   8       33.84       41.74      9.85 o
   4  -9   8       23.29       13.86     10.11 o
   5  -9   8       27.27       10.42     15.70 o
   6  -9   8        6.14       14.66     10.42 o
  -7  -8   8        0.12       -9.62     10.33 o
  -6  -8   8       43.84       47.71     11.13 o
  -5  -8   8       12.93      -10.75     13.72 o
  -4  -8   8        5.16       -4.67     12.20 o
  -3  -8   8        6.29       10.38     11.51 o
  -2  -8   8        0.63       10.71      7.37 o
  -1  -8   8        3.97        4.19     10.97 o
   0  -8   8       65.06       49.70      9.88 o
   1  -8   8       25.29        3.51     12.74 o
   2  -8   8       10.97        6.49     10.83 o
   3  -8   8        0.32        3.79     12.93 o
   4  -8   8       31.81       41.90      9.24 o
   5  -8   8        2.25        8.50     12.63 o
   6  -8   8      143.50      128.55     14.07 o
   7  -8   8       30.15       33.12     10.92 o
  -8  -7   8        3.47        6.30     10.04 o
  -7  -7   8        7.91       11.56     13.45 o
  -6  -7   8        0.78       -1.63      9.07 o
  -5  -7   8      109.45      126.73     11.16 o
  -4  -7   8       98.70      105.24     10.11 o
  -3  -7   8       32.75       16.82      8.57 o
  -2  -7   8        4.98        0.00     10.26 o
  -1  -7   8      130.82      121.73      9.90 o
   0  -7   8       97.27      100.03      9.19 o
   1  -7   8        0.69       -9.62      9.62 o
   2  -7   8       17.71       23.52      7.06 o
   3  -7   8       74.53       72.86      9.38 o
   4  -7   8      182.58      176.12     12.10 o
   5  -7   8        0.33       -3.81     12.27 o
   6  -7   8      148.15      169.86     13.10 o
   7  -7   8       21.21        6.30     15.63 o
   8  -7   8       60.85       57.61     11.35 o
  -9  -6   8        0.12        6.02     13.45 o
  -8  -6   8       16.41       32.26     10.00 o
  -7  -6   8       20.99       38.33      9.85 o
  -6  -6   8       11.11      -12.60     12.60 o
  -5  -6   8      128.92      126.16     11.13 o
  -4  -6   8       68.32       58.84      9.00 o
  -3  -6   8       62.02       65.80      8.17 o
  -2  -6   8      172.04      154.40     10.28 o
  -1  -6   8      123.43      118.30      8.62 o
   0  -6   8      703.48      650.16     15.63 o
   1  -6   8        0.26        2.70      9.40 o
   2  -6   8      105.18      107.21      8.79 o
   3  -6   8       38.24       38.90      7.70 o
   4  -6   8        8.18       -8.84     11.32 o
   5  -6   8       22.81       31.43      7.70 o
   6  -6   8        2.29        2.98     10.78 o
   7  -6   8      269.23      284.06     15.18 o
   8  -6   8       24.16       39.37      9.57 o
   9  -6   8       25.18       50.95     10.80 o
  -9  -5   8       10.87        3.81     16.27 o
  -8  -5   8        1.48       -6.85     13.03 o
  -7  -5   8       39.73        6.16     13.88 o
  -6  -5   8        1.91       -1.37     11.58 o
  -5  -5   8       58.74       48.61      8.24 o
  -4  -5   8      341.11      349.65     12.60 o
  -3  -5   8      305.57      307.35     11.49 o
  -2  -5   8        4.43        2.94      8.17 o
  -1  -5   8      117.12      102.66      7.84 o
   0  -5   8        0.35        6.94      5.57 o
   1  -5   8      187.26      157.10      9.05 o
   2  -5   8       46.88       37.19      6.96 o
   3  -5   8      795.52      806.54     16.91 o
   4  -5   8       87.12       88.73      8.50 o
   5  -5   8        1.98        0.00      9.38 o
   6  -5   8       24.46        0.00     10.99 o
   7  -5   8        0.43        7.51     10.83 o
   8  -5   8        7.28       23.36      8.69 o
   9  -5   8        4.20       10.21     13.81 o
 -10  -4   8        0.04      -15.73     15.73 o
  -9  -4   8        0.28       10.00      9.50 o
  -8  -4   8       43.87       37.73     10.07 o
  -7  -4   8       19.77       27.86      8.39 o
  -6  -4   8        1.72        3.86     10.23 o
  -5  -4   8        2.79       -9.83      9.83 o
  -4  -4   8       44.18       44.63      7.15 o
  -3  -4   8       13.51       25.80      5.76 o
  -2  -4   8        2.24        2.18      7.86 o
  -1  -4   8       22.79       25.46      5.28 o
   0  -4   8       15.88       22.86      4.86 o
   1  -4   8     1218.00     1192.32     17.32 o
   2  -4   8       93.11       96.20      6.80 o
   3  -4   8      705.73      671.05     14.47 o
   4  -4   8       80.01       85.80      7.11 o
   5  -4   8      180.07      193.86      9.97 o
   6  -4   8       21.62       36.27      6.92 o
   7  -4   8        9.55       25.13      7.32 o
   8  -4   8       35.99       32.83      9.62 o
   9  -4   8       23.37        6.06     14.26 o
  10  -4   8        0.35        0.97     13.88 o
 -10  -3   8       22.66       42.92     10.85 o
  -9  -3   8        8.30       10.52     14.43 o
  -8  -3   8        9.20        8.55     13.31 o
  -7  -3   8       14.10        8.24      7.94 o
  -6  -3   8       13.52       13.67      7.39 o
  -5  -3   8       39.84       28.28      6.96 o
  -4  -3   8      249.64      247.51      9.88 o
  -3  -3   8      781.36      709.38     14.05 o
  -2  -3   8       11.52       10.59      5.38 o
  -1  -3   8       54.22       46.12      5.66 o
   0  -3   8       10.85       14.57      4.05 o
   1  -3   8      361.48      358.80      9.21 o
   2  -3   8      997.26     1032.00     15.07 o
   3  -3   8      366.02      369.34     10.16 o
   4  -3   8     2150.23     2100.10     23.64 o
   5  -3   8      772.91      784.66     16.20 o
   6  -3   8        0.30        3.93      6.25 o
   7  -3   8        2.85      -10.45     10.45 o
   8  -3   8        9.42        0.00     12.60 o
   9  -3   8       60.67       42.73     10.33 o
  10  -3   8        0.54        1.82     13.90 o
 -10  -2   8        1.27      -10.61     14.99 o
  -9  -2   8        0.07        0.00     13.41 o
  -8  -2   8       10.81       -4.52     12.65 o
  -7  -2   8       26.13       38.71      7.96 o
  -6  -2   8      283.24      275.46     12.53 o
  -5  -2   8      141.02      122.37      9.03 o
  -4  -2   8       93.45       79.76      7.04 o
  -3  -2   8      123.70      121.90      7.60 o
  -2  -2   8      695.57      651.34     12.08 o
  -1  -2   8      116.04      112.64      6.23 o
   0  -2   8     1458.12     1412.76     15.56 o
   1  -2   8     1648.29     1602.78     16.61 o
   2  -2   8      567.12      547.09     10.30 o
   3  -2   8      295.99      330.47      8.84 o
   4  -2   8      493.67      444.52     11.25 o
   5  -2   8      210.82      257.49      9.95 o
   6  -2   8      410.11      441.59     13.12 o
   7  -2   8       17.56        3.55     10.38 o
   8  -2   8      178.99      168.04     11.61 o
   9  -2   8       77.42       77.89      9.88 o
  10  -2   8       24.84        1.75     15.18 o
  11  -2   8        0.06       17.27      9.88 o
 -10  -1   8       21.00       24.80      9.88 o
  -9  -1   8      109.13      111.95     12.03 o
  -8  -1   8        0.09      -12.20     12.20 o
  -7  -1   8      132.86      141.42     10.28 o
  -6  -1   8        8.31        0.00      9.24 o
  -5  -1   8       38.11       45.27      6.63 o
  -4  -1   8        7.96       -7.94      7.94 o
  -3  -1   8      265.81      243.32      8.36 o
  -2  -1   8     2604.44     2446.32     25.63 o
  -1  -1   8      249.37      204.45      6.89 o
   0  -1   8     1715.02     1568.36     15.25 o
   1  -1   8     3223.24     3028.50     29.80 o
   2  -1   8     2578.83     2590.16     24.59 o
   3  -1   8        1.38        2.87      5.71 o
   4  -1   8      390.17      382.65     10.00 o
   5  -1   8      649.99      612.21     13.12 o
   6  -1   8      177.18      165.10      8.93 o
   7  -1   8        9.27       -0.57      9.19 o
   8  -1   8        0.08        6.44      9.43 o
   9  -1   8       58.78       57.54      9.74 o
  10  -1   8       60.20       41.17      9.78 o
  11  -1   8        8.06        2.87     14.66 o
 -10   0   8        6.87       14.28     14.66 o
  -9   0   8       14.09        7.56      9.52 o
  -8   0   8      101.63      113.16     10.73 o
  -7   0   8       40.43       31.05      8.12 o
  -6   0   8      243.85      224.77     10.87 o
  -5   0   8        1.99        0.00      8.24 o
  -4   0   8      522.86      479.61     11.51 o
  -3   0   8      179.29      173.39      7.18 o
  -2   0   8      382.41      342.50      8.57 o
  -1   0   8     1146.12     1094.28     12.91 o
   0   0   8       95.60      159.75      5.73 o
   1   0   8     4930.88     4699.64     34.84 o
   2   0   8      184.25      172.23      5.83 o
   3   0   8        2.50        9.76      3.58 o
   4   0   8        7.79       26.81      4.36 o
   5   0   8        8.43       10.94      5.07 o
   6   0   8      227.95      233.35      9.48 o
   7   0   8       21.51       33.92      6.54 o
   8   0   8        0.77      -10.64     10.64 o
   9   0   8        9.20        8.57     11.20 o
  10   0   8       38.04       31.43     10.23 o
  11   0   8        1.13       15.78      9.29 o
 -10   1   8        5.28       19.66      9.90 o
  -9   1   8      122.88      117.94     12.22 o
  -8   1   8      121.88      134.40     11.87 o
  -7   1   8       45.71       44.84      8.17 o
  -6   1   8      100.20      101.98      8.62 o
  -5   1   8      122.08      108.16      8.48 o
  -4   1   8       17.18       17.62      5.31 o
  -3   1   8        8.70       14.73      4.76 o
  -1   1   8     2087.02     1950.45     20.42 o
   0   1   8       80.62       83.78      4.97 o
   2   1   8      154.02      168.61      5.61 o
   3   1   8     1812.50     1848.16     18.78 o
   4   1   8     1111.96     1060.81     14.40 o
   5   1   8      823.64      802.47     13.98 o
   6   1   8     1171.07     1142.29     18.24 o
   7   1   8       15.80        3.70      9.66 o
   8   1   8        6.06       17.67      6.66 o
   9   1   8       43.61       49.06      9.26 o
  10   1   8       49.98       34.09      9.78 o
  11   1   8       28.23       26.01     10.52 o
 -10   2   8        7.70       19.54     10.21 o
  -9   2   8        1.90        7.77     13.10 o
  -8   2   8       23.16       -9.07     14.00 o
  -7   2   8      242.34      231.07     12.39 o
  -6   2   8        2.41       15.11      6.23 o
  -5   2   8     1564.85     1520.61     21.53 o
  -4   2   8      127.02      121.54      7.67 o
  -3   2   8      147.07      156.01      6.89 o
  -2   2   8        3.12        7.06      3.67 o
  -1   2   8      329.95      350.20      8.05 o
   0   2   8     1652.98     1504.50     14.45 o
   1   2   8       48.63       65.28      4.52 o
   2   2   8     2903.45     2764.52     24.14 o
   3   2   8      682.58      764.80     11.56 o
   4   2   8      110.01      124.60      6.30 o
   5   2   8      414.21      441.44     11.01 o
   6   2   8      265.17      275.09      9.81 o
   7   2   8      856.50      818.05     17.22 o
   8   2   8        1.24        6.68      9.38 o
   9   2   8      112.01       86.18     11.04 o
  10   2   8        1.87       16.34      8.34 o
  11   2   8        7.79       15.87      9.48 o
 -10   3   8        2.20        0.00     15.35 o
  -9   3   8       33.19       47.09     10.30 o
  -8   3   8       44.42       33.26      9.31 o
  -7   3   8      161.23      138.81     11.94 o
  -6   3   8      130.86      127.25      9.10 o
  -5   3   8      179.83      181.71      9.78 o
  -4   3   8     1756.23     1723.21     21.53 o
  -3   3   8      501.29      484.58     11.20 o
  -2   3   8     1318.85     1337.48     15.94 o
  -1   3   8     1533.03     1525.77     15.97 o
   0   3   8       35.87       29.70      4.10 o
   1   3   8      562.84      570.61      9.57 o
   2   3   8      622.18      671.85     10.73 o
   3   3   8     1896.61     2096.29     20.99 o
   4   3   8       48.07       41.76      5.69 o
   5   3   8        1.46        4.22      4.60 o
   6   3   8      123.62       99.84      7.75 o
   7   3   8      185.12      183.08     10.30 o
   8   3   8       40.03       46.45      7.77 o
   9   3   8        8.03       19.38      8.55 o
  10   3   8      104.50       84.35     11.68 o
  11   3   8       47.15       71.11     10.83 o
  -9   4   8        0.23        3.70     12.74 o
  -8   4   8       65.19       86.72     10.66 o
  -7   4   8       19.02       27.03      8.57 o
  -6   4   8       39.50       32.43      8.05 o
  -5   4   8       94.56       81.13      7.86 o
  -4   4   8      813.25      788.18     15.61 o
  -3   4   8        8.48        1.71      7.27 o
  -2   4   8      155.78      147.22      7.01 o
  -1   4   8      103.61       95.01      5.97 o
   0   4   8     1248.55     1215.30     14.83 o
   1   4   8      623.99      530.18     10.09 o
   2   4   8      757.21      754.57     11.94 o
   3   4   8      143.28      135.64      6.77 o
   4   4   8      141.14      143.62      7.49 o
   5   4   8      108.97       99.75      7.18 o
   6   4   8       46.46       59.67      6.51 o
   7   4   8       16.03        8.05      7.06 o
   8   4   8      126.15      116.00      9.78 o
   9   4   8        1.74       15.87      7.82 o
  10   4   8       17.92       14.73      9.83 o
  11   4   8        0.81       -1.85     13.15 o
  -9   5   8        1.06       -4.86     14.50 o
  -8   5   8       71.98       72.96     11.44 o
  -7   5   8        2.74        4.97      8.12 o
  -6   5   8       11.93       21.22      7.27 o
  -5   5   8        1.33        5.97      6.25 o
  -4   5   8       32.80       39.68      6.47 o
  -3   5   8      681.62      684.53     14.45 o
  -2   5   8      122.31      125.78      7.11 o
  -1   5   8      118.32      121.87      6.77 o
   0   5   8      924.17      966.39     14.43 o
   1   5   8      590.63      581.91     11.46 o
   2   5   8      274.90      282.97      8.95 o
   3   5   8        0.75       -5.40      7.65 o
   4   5   8      834.61      927.78     15.87 o
   5   5   8      236.31      239.51      9.90 o
   6   5   8        0.38       -9.14      9.14 o
   7   5   8       87.82       77.41      8.50 o
   8   5   8       19.88       28.83      7.89 o
   9   5   8       12.81       10.47     11.80 o
  10   5   8        0.01        2.53     13.48 o
  11   5   8       18.94       12.34     10.80 o
  -8   6   8        8.54       -1.85     13.98 o
  -7   6   8       85.17       79.99     11.87 o
  -6   6   8       69.86       63.72      9.31 o
  -5   6   8        1.11        1.30      9.33 o
  -4   6   8      343.00      375.78     13.17 o
  -3   6   8      314.42      321.18     11.99 o
  -2   6   8      295.05      319.43     10.66 o
  -1   6   8      102.48      114.32      7.01 o
   0   6   8      141.14      124.86      8.08 o
   1   6   8      901.97      856.19     15.04 o
   2   6   8      872.27      867.14     15.11 o
   3   6   8      535.55      581.30     13.12 o
   4   6   8      819.66      833.03     16.72 o
   5   6   8      216.32      243.89     10.59 o
   6   6   8      272.29      315.85     12.29 o
   7   6   8       98.48      115.41      9.76 o
   8   6   8      222.55      213.88     12.98 o
   9   6   8        6.24        9.43     11.37 o
  10   6   8        8.79        0.00     14.76 o
  11   6   8        0.16      -16.49     16.49 o
  -8   7   8        0.03        8.84     14.54 o
  -7   7   8       83.75       93.31     11.77 o
  -6   7   8        6.23        9.50      8.50 o
  -5   7   8       23.79       29.63      8.84 o
  -4   7   8        2.97        7.11     10.00 o
  -3   7   8      804.70      849.73     18.45 o
  -2   7   8      888.21      843.38     17.77 o
  -1   7   8      476.60      501.54     13.31 o
   0   7   8      388.65      388.00     11.96 o
   1   7   8       52.18       64.31      7.04 o
   2   7   8        5.65        5.78      8.88 o
   3   7   8        6.06        9.21      6.40 o
   4   7   8      198.46      196.73     10.07 o
   5   7   8      412.75      423.02     14.26 o
   6   7   8        5.92      -10.47     11.01 o
   7   7   8       77.42       67.42      9.97 o
   8   7   8        3.06        3.74     12.15 o
   9   7   8       17.90       25.80     10.00 o
  10   7   8        0.28       -3.70     14.19 o
  -7   8   8        0.42      -14.85     14.85 o
  -6   8   8       56.51       70.42     10.33 o
  -5   8   8       16.50       13.36      8.81 o
  -4   8   8        1.07        7.20     10.66 o
  -3   8   8      164.84      154.80     10.92 o
  -2   8   8        1.17       -9.88     11.25 o
  -1   8   8      298.72      301.45     11.87 o
   0   8   8      113.16      119.65      9.29 o
   1   8   8      425.79      454.64     13.79 o
   2   8   8        1.35        5.78      6.40 o
   3   8   8        0.81       -4.52      9.59 o
   4   8   8        0.39       -1.78     10.30 o
   5   8   8        4.42        7.56     10.11 o
   6   8   8       15.55       32.22      7.91 o
   7   8   8       11.93       -0.73     12.36 o
   8   8   8       13.48        7.27     14.05 o
   9   8   8       25.20       28.85     10.64 o
  10   8   8        1.45       13.69     13.83 o
  -6   9   8       14.57       18.43     10.40 o
  -5   9   8        0.27        6.94     11.51 o
  -4   9   8        8.59       -7.20     12.18 o
  -3   9   8        1.75      -10.42     11.04 o
  -2   9   8      119.72      140.35     10.99 o
  -1   9   8      289.54      304.29     13.15 o
   0   9   8       12.03       19.21      7.22 o
   1   9   8       75.22       74.85      9.26 o
   2   9   8        0.15        4.41     10.14 o
   3   9   8        2.65        9.00     10.38 o
   4   9   8        0.03        8.01     11.09 o
   5   9   8       65.59       66.04      9.83 o
   6   9   8       96.74      111.62     11.35 o
   7   9   8        1.76        5.64     13.72 o
   8   9   8       10.01       11.37     13.90 o
   9   9   8        1.63      -13.34     15.42 o
  -5  10   8       79.94       70.38     12.55 o
  -4  10   8        0.58        3.55     14.07 o
  -3  10   8        2.61       -5.83     13.53 o
  -2  10   8       24.55       27.55      9.29 o
  -1  10   8       11.44       24.45      8.93 o
   0  10   8       75.30       77.96     10.21 o
   1  10   8        5.04       -5.73     12.25 o
   2  10   8      229.17      228.59     12.67 o
   3  10   8      150.55      126.09     12.10 o
   4  10   8       43.69       44.68      9.95 o
   5  10   8       78.49       89.02     10.94 o
   6  10   8       29.91       42.69      9.90 o
   7  10   8       50.88       68.10     10.49 o
   8  10   8        0.95       13.31     14.02 o
  -4  11   8       59.88       63.74     12.48 o
  -3  11   8        0.69        2.80     13.60 o
  -2  11   8       92.43      119.46     12.46 o
  -1  11   8       52.14       55.22     10.64 o
   0  11   8        7.23       17.32      9.31 o
   1  11   8       15.71        3.25     13.57 o
   2  11   8        6.83        6.47     13.64 o
   3  11   8       35.91       25.80     10.97 o
   4  11   8       19.44       10.11     15.02 o
   5  11   8       35.35       37.17     11.09 o
   6  11   8       48.49       52.30     11.23 o
   7  11   8        0.05       -2.91     16.39 o
  -2  12   8        4.21        6.94     14.78 o
  -1  12   8        7.55        7.63     13.50 o
   0  12   8        3.18       12.55      9.62 o
   1  12   8        1.51        2.30      9.90 o
   2  12   8       15.98       13.22     10.42 o
   3  12   8        7.68       12.89     14.66 o
   4  12   8        0.61        8.48     14.52 o
   5  12   8        0.40        3.88     14.83 o
   6  12   8        0.01      -15.07     15.07 o
  -4 -10   9        1.33        8.50      9.55 o
  -3 -10   9       15.03       29.44     10.19 o
  -2 -10   9        0.00       -4.71     14.05 o
  -1 -10   9       50.67       66.04     11.54 o
   0 -10   9       15.45       14.85      9.74 o
   1 -10   9       29.27       22.03     10.83 o
   2 -10   9       20.51       18.19     10.38 o
   3 -10   9        0.33      -13.29     13.29 o
  -6  -9   9        0.41      -15.66     15.66 o
  -5  -9   9        4.88        5.71     14.19 o
  -4  -9   9        0.49       -7.22     13.41 o
  -3  -9   9        1.64       -9.55     12.96 o
  -2  -9   9       19.64       24.80      9.31 o
  -1  -9   9       44.52       49.70     10.45 o
   0  -9   9       19.94       10.73     14.73 o
   1  -9   9       54.22       53.32     10.78 o
   2  -9   9       14.45       17.06      9.83 o
   3  -9   9        5.41       12.82      8.98 o
   4  -9   9        6.96       18.03      9.85 o
   5  -9   9        0.34      -10.75     14.40 o
  -7  -8   9        0.79        0.00     15.04 o
  -6  -8   9        1.25      -14.71     14.71 o
  -5  -8   9        1.32        3.03      9.31 o
  -4  -8   9        4.27        4.90     13.24 o
  -3  -8   9        2.74        1.56      8.55 o
  -2  -8   9        6.39       -3.74     11.49 o
  -1  -8   9        1.24        8.46      7.89 o
   0  -8   9      138.55      148.69     11.70 o
   1  -8   9       30.46       26.55      9.07 o
   2  -8   9       79.67       83.57     10.47 o
   3  -8   9       68.62       68.81     10.64 o
   4  -8   9        7.03        7.44     11.37 o
   5  -8   9        1.71      -12.82     12.82 o
   6  -8   9        4.50        5.66     14.78 o
   7  -8   9       12.02       11.18     14.28 o
  -8  -7   9        2.68       21.60      9.93 o
  -7  -7   9        1.18      -13.83     14.38 o
  -6  -7   9        0.94       -1.71      9.03 o
  -5  -7   9        6.48        3.93     13.34 o
  -4  -7   9        4.97        7.72      8.03 o
  -3  -7   9       23.10       18.07      8.10 o
  -2  -7   9       15.23       31.98      7.30 o
  -1  -7   9      138.06      137.53     10.28 o
   0  -7   9       45.95       55.10      8.60 o
   1  -7   9       60.84       60.19      8.84 o
   2  -7   9      102.58      106.29     10.00 o
   3  -7   9        2.61      -12.32     12.32 o
   4  -7   9       99.42       86.79     10.87 o
   5  -7   9       16.51       28.47      8.81 o
   6  -7   9       81.00       65.28     11.89 o
   7  -7   9       24.98       25.06     10.97 o
   8  -7   9        9.12       19.21     10.16 o
  -8  -6   9        1.87      -13.19     14.90 o
  -7  -6   9        2.42       -5.14     13.93 o
  -6  -6   9       19.95       10.16      9.69 o
  -5  -6   9        1.67       -6.47     11.20 o
  -4  -6   9      137.28      139.57     11.39 o
  -3  -6   9        6.97        5.92      7.15 o
  -2  -6   9      227.28      246.92     11.58 o
  -1  -6   9        9.79        7.46      7.04 o
   0  -6   9      283.89      267.69     11.56 o
   1  -6   9      122.93      127.20      9.24 o
   2  -6   9       83.46       85.09      8.86 o
   3  -6   9      231.12      234.48     11.20 o
   4  -6   9       12.93       12.18      7.49 o
   5  -6   9        3.32       -7.11     10.92 o
   6  -6   9       14.20       25.11      8.76 o
   7  -6   9       16.15       20.32      9.69 o
   8  -6   9       80.62       58.65     12.27 o
   9  -6   9        0.22      -15.49     15.49 o
  -9  -5   9        0.01       -4.93     13.88 o
  -8  -5   9        0.06       -6.21     14.57 o
  -7  -5   9        4.47       -6.42     12.20 o
  -6  -5   9        9.82      -13.34     13.34 o
  -5  -5   9       91.77      103.35      9.71 o
  -4  -5   9       18.64       19.28      7.77 o
  -3  -5   9      297.91      300.34     12.34 o
  -2  -5   9        2.22        0.52      8.93 o
  -1  -5   9      417.86      419.41     12.58 o
   0  -5   9      121.88      109.51      8.22 o
   1  -5   9      137.78      118.18      8.53 o
   2  -5   9      262.91      250.43     10.35 o
   3  -5   9      291.21      280.51     11.56 o
   4  -5   9      287.39      282.55     12.29 o
   5  -5   9       71.56       69.93      7.96 o
   6  -5   9        0.08       -3.51     11.01 o
   7  -5   9       10.32       20.54      7.98 o
   8  -5   9       94.77       75.59     12.01 o
   9  -5   9        6.18       -1.42     10.07 o
  -9  -4   9        3.01       13.19      9.83 o
  -8  -4   9        2.14        1.26      8.67 o
  -7  -4   9        0.28        6.04     11.44 o
  -6  -4   9        1.89       -1.35     10.42 o
  -5  -4   9        2.19        8.20      6.51 o
  -4  -4   9        5.95        4.41      9.36 o
  -3  -4   9       92.81      104.89      8.08 o
  -2  -4   9       35.28       27.81      6.63 o
  -1  -4   9       19.15       16.46      5.97 o
   0  -4   9       35.59       36.95      5.80 o
   1  -4   9      215.68      232.45      9.12 o
   2  -4   9      136.85      153.21      8.31 o
   3  -4   9      589.26      617.16     14.19 o
   4  -4   9       52.87       48.96      7.63 o
   5  -4   9       88.21       73.12      8.39 o
   6  -4   9       25.46       33.52      7.56 o
   7  -4   9        0.82      -10.21     10.21 o
   8  -4   9        5.81       12.74      8.95 o
   9  -4   9      106.73      101.83     11.58 o
  10  -4   9        0.27       -1.99     14.52 o
 -10  -3   9        2.57        2.04     13.50 o
  -9  -3   9        7.94       -0.90     14.90 o
  -8  -3   9        1.19       -8.88     12.25 o
  -7  -3   9       67.81       70.02      9.74 o
  -6  -3   9       10.62        8.93      9.93 o
  -5  -3   9       46.29       43.96      7.22 o
  -4  -3   9      278.39      247.89     10.61 o
  -3  -3   9       75.50       73.38      7.34 o
  -2  -3   9      655.83      623.86     13.22 o
  -1  -3   9      250.60      237.56      8.60 o
   0  -3   9      369.63      341.58      9.64 o
   1  -3   9      618.00      557.42     11.68 o
   2  -3   9       20.57       21.93      5.21 o
   3  -3   9      550.65      579.90     12.58 o
   4  -3   9      244.12      241.33     10.35 o
   5  -3   9     1041.56     1029.59     18.57 o
   6  -3   9        1.32        0.59      9.31 o
   7  -3   9      237.48      206.01     11.87 o
   8  -3   9       74.37       57.54      9.90 o
   9  -3   9        0.07       13.36      8.41 o
  10  -3   9        6.04       13.60      9.55 o
 -10  -2   9        2.15       -2.98     14.54 o
  -9  -2   9        1.38       -5.31     13.55 o
  -8  -2   9       43.98       38.00     10.02 o
  -7  -2   9        1.88       -4.83     11.20 o
  -6  -2   9      165.45      156.55     10.56 o
  -5  -2   9      118.46      116.71      8.91 o
  -4  -2   9        3.76        3.32      8.46 o
  -3  -2   9     1370.05     1298.13     18.41 o
  -2  -2   9      548.48      550.98     11.94 o
  -1  -2   9     1187.98     1146.77     15.33 o
   0  -2   9        2.05        1.02      6.04 o
   1  -2   9      588.00      549.74     11.01 o
   2  -2   9        1.29        2.11      5.92 o
   3  -2   9       25.78       23.90      4.95 o
   4  -2   9      614.05      633.95     13.41 o
   5  -2   9      339.25      345.77     11.16 o
   6  -2   9      523.44      484.27     14.09 o
   7  -2   9       70.89       83.71      8.69 o
   8  -2   9      223.32      190.71     12.20 o
   9  -2   9      110.03      103.68     11.58 o
  10  -2   9        0.69        8.93     13.43 o
  11  -2   9        5.42        3.01     13.60 o
 -10  -1   9        1.32       12.29      9.88 o
  -9  -1   9        2.07       12.20     13.03 o
  -8  -1   9        1.32       14.59      8.34 o
  -7  -1   9       22.03       32.05      8.10 o
  -6  -1   9       94.06      106.07      9.10 o
  -5  -1   9        5.93       -7.75      9.76 o
  -4  -1   9      744.41      732.31     14.69 o
  -2  -1   9     1775.33     1590.61     18.00 o
  -1  -1   9     1709.11     1599.75     17.10 o
   0  -1   9     2500.15     2261.96     23.83 o
   1  -1   9       37.33       29.30      4.41 o
   2  -1   9      744.88      694.17     11.56 o
   3  -1   9      132.89      138.81      6.49 o
   4  -1   9       24.19       23.40      5.05 o
   5  -1   9      257.80      249.38      9.48 o
   6  -1   9      389.94      395.16     12.34 o
   7  -1   9       41.83       45.67      7.25 o
   8  -1   9      130.83      150.20     10.21 o
   9  -1   9       18.60        8.34     12.96 o
  10  -1   9        7.81        2.58     12.72 o
  11  -1   9        5.14       -3.88     14.52 o
 -10   0   9        5.21       -1.97     15.14 o
  -9   0   9        3.81       12.58      9.24 o
  -8   0   9        2.20      -13.10     13.10 o
  -7   0   9        0.27        0.66     10.64 o
  -6   0   9       26.06       14.88      7.08 o
  -5   0   9      251.14      262.13     10.52 o
  -4   0   9       68.86       72.39      6.51 o
  -3   0   9      201.13      213.38      8.05 o
  -2   0   9     1789.51     1756.37     18.29 o
  -1   0   9      176.68      142.15      6.35 o
   0   0   9      740.45      740.74     11.13 o
   1   0   9      216.32      206.75      6.82 o
   2   0   9      553.12      522.01      9.69 o
   3   0   9       35.13       38.49      4.38 o
   4   0   9       12.78        5.85      6.59 o
   5   0   9       52.22       64.95      6.06 o
   6   0   9       21.70       35.84      6.66 o
   7   0   9        2.43        9.50      6.25 o
   8   0   9        0.08        7.70     10.04 o
   9   0   9       18.70        6.59     12.48 o
  10   0   9       82.10       73.79     10.92 o
  11   0   9        0.76       25.51      8.81 o
 -10   1   9        0.49        6.92     13.93 o
  -9   1   9        4.23        1.75     12.89 o
  -8   1   9       22.95       27.26      8.91 o
  -7   1   9        5.77      -11.42     11.54 o
  -6   1   9      139.72      130.92      9.55 o
  -5   1   9      177.75      188.41      9.26 o
  -4   1   9      135.86      145.80      7.63 o
  -3   1   9      229.25      201.72      8.08 o
  -2   1   9      574.72      513.93     10.40 o
  -1   1   9      677.51      566.68     10.11 o
   0   1   9     4417.13     4007.01     34.42 o
   1   1   9     1252.65     1131.25     13.27 o
   2   1   9     3054.02     2966.13     26.17 o
   3   1   9      303.65      278.19      8.01 o
   4   1   9      465.51      492.30     10.64 o
   5   1   9       27.00       28.80      5.90 o
   6   1   9      551.62      551.09     13.64 o
   7   1   9      158.73      160.60      9.78 o
   8   1   9       20.24       12.53      7.22 o
   9   1   9       50.73       57.80      9.83 o
  10   1   9        2.19       -7.37     12.60 o
  11   1   9        8.61        0.00     14.92 o
 -10   2   9        0.33       -8.03     14.90 o
  -9   2   9        2.09      -10.66     12.51 o
  -8   2   9       40.78       33.66      9.69 o
  -7   2   9       10.99       19.21      8.50 o
  -6   2   9      239.79      251.26     11.11 o
  -5   2   9      585.26      590.16     14.69 o
  -4   2   9     1012.30     1088.50     17.36 o
  -3   2   9      496.46      476.27     10.97 o
  -2   2   9      596.16      585.63     11.20 o
  -1   2   9      608.24      650.23     11.01 o
   0   2   9       14.77       25.63      4.31 o
   1   2   9     2257.84     2201.35     22.46 o
   2   2   9     1050.13     1079.07     13.48 o
   3   2   9     3700.71     3702.22     36.10 o
   4   2   9       40.28       46.59      5.42 o
   5   2   9      705.11      694.31     13.45 o
   6   2   9      342.62      319.62     11.68 o
   7   2   9      153.28      145.02      9.90 o
   8   2   9       87.92      104.79      9.07 o
   9   2   9      151.98      134.17     11.68 o
  10   2   9       68.25       85.80     10.78 o
  11   2   9        0.95       16.61      9.31 o
  -9   3   9        0.86       -2.75     14.76 o
  -8   3   9        3.83       18.17      8.53 o
  -7   3   9       10.61      -12.01     12.01 o
  -6   3   9        0.89       -5.61      9.59 o
  -5   3   9      715.21      691.07     16.42 o
  -4   3   9       25.54       22.12      6.80 o
  -3   3   9     1205.93     1208.74     17.43 o
  -2   3   9       77.48       83.43      6.25 o
  -1   3   9     1329.43     1301.14     15.61 o
   0   3   9      212.73      193.91      6.75 o
   1   3   9      533.69      559.86     10.14 o
   2   3   9     1056.11     1126.82     14.05 o
   3   3   9        4.77        5.66      6.68 o
   4   3   9       95.99      125.97      6.85 o
   5   3   9       19.35       14.12      5.59 o
   6   3   9       41.01       50.55      6.85 o
   7   3   9      410.53      394.83     13.17 o
   8   3   9        7.36       14.19      7.32 o
   9   3   9       57.65       53.61      9.97 o
  10   3   9        3.95        6.54     12.55 o
  11   3   9        4.18       13.43      9.81 o
  -9   4   9       14.23      -15.18     15.47 o
  -8   4   9       10.06       -4.22     14.17 o
  -7   4   9        7.37        3.72     11.37 o
  -6   4   9        5.62        9.85      7.32 o
  -5   4   9      153.41      160.96      9.26 o
  -4   4   9      273.17      291.86     10.66 o
  -3   4   9      716.84      726.03     14.45 o
  -2   4   9      681.77      659.49     13.15 o
  -1   4   9      238.89      230.77      8.01 o
   0   4   9      255.80      243.94      7.98 o
   1   4   9       43.31       51.09      5.12 o
   2   4   9       92.50      113.11      6.16 o
   3   4   9      646.12      649.87     12.15 o
   4   4   9      468.95      480.91     11.49 o
   5   4   9      101.83       89.92      7.11 o
   6   4   9       42.23       43.49      6.56 o
   7   4   9      129.17      128.88      9.45 o
   8   4   9        8.39        9.07     10.45 o
   9   4   9        9.17       25.01      8.12 o
  10   4   9       31.65       38.71      9.76 o
  11   4   9       24.63       14.09     15.16 o
  -9   5   9       17.91       -6.96     15.73 o
  -8   5   9       25.25       16.39      9.66 o
  -7   5   9        7.18        9.45     13.24 o
  -6   5   9        0.15      -10.97     10.97 o
  -5   5   9       46.16       43.80      7.89 o
  -4   5   9      470.54      446.09     13.83 o
  -3   5   9      235.33      216.32      9.81 o
  -2   5   9      365.93      365.24     10.68 o
  -1   5   9        9.33        9.69      4.90 o
   0   5   9      580.09      540.29     11.75 o
   1   5   9      515.80      464.92     10.99 o
   2   5   9      154.95      144.38      7.08 o
   3   5   9     1431.09     1477.83     18.78 o
   4   5   9        2.68       10.90      5.69 o
   5   5   9      402.64      458.69     12.67 o
   6   5   9        0.09        0.00      8.79 o
   7   5   9       87.22       93.59      9.43 o
   8   5   9       86.46       85.20      9.40 o
   9   5   9       11.19       -5.33     12.91 o
  10   5   9       11.20      -11.99     13.55 o
  11   5   9        1.99        5.78     14.90 o
  -8   6   9      100.60      112.75     12.72 o
  -7   6   9       34.50       26.93     10.80 o
  -6   6   9       24.56       28.61      8.79 o
  -5   6   9       15.50        8.76      8.24 o
  -4   6   9        1.05       11.51      6.14 o
  -3   6   9      392.94      417.90     13.12 o
  -2   6   9      196.43      194.50      9.62 o
  -1   6   9      226.37      237.37      9.66 o
   0   6   9      156.72      172.04      8.34 o
   1   6   9       31.36       39.11      6.09 o
   2   6   9      685.43      708.38     13.90 o
   3   6   9       15.65       13.62      6.23 o
   4   6   9     2332.42     2335.94     26.29 o
   5   6   9      277.78      315.47     12.01 o
   6   6   9      273.31      276.84     12.41 o
   7   6   9       16.81        8.95      8.65 o
   8   6   9       34.27       58.18      9.38 o
   9   6   9       12.07       -1.59     13.62 o
  10   6   9        3.15       -5.35     13.45 o
  11   6   9       23.59       21.39     11.18 o
  -8   7   9       28.68       11.01     16.79 o
  -7   7   9       75.01       59.67     12.13 o
  -6   7   9      178.86      161.86     12.91 o
  -5   7   9       21.59       26.91      8.67 o
  -4   7   9      143.48      122.06     10.40 o
  -3   7   9       39.64       45.24      7.63 o
  -2   7   9       71.34       90.96      8.43 o
  -1   7   9        3.97        5.85      9.00 o
   0   7   9      584.81      596.43     14.62 o
   1   7   9      181.25      167.97      9.26 o
   2   7   9        1.78        0.50      8.48 o
   3   7   9      168.77      170.41      9.21 o
   4   7   9       62.06       59.95      8.22 o
   5   7   9      183.93      159.70     10.04 o
   6   7   9       29.02       36.12      8.22 o
   7   7   9      120.85      118.53     10.68 o
   8   7   9       53.53       45.31     10.42 o
   9   7   9        0.22        2.53     12.32 o
  10   7   9        1.78        0.00     15.18 o
  -7   8   9       77.62       75.14     12.46 o
  -6   8   9        3.99      -11.54     14.71 o
  -5   8   9       64.75       55.38      9.85 o
  -4   8   9        0.13        3.70     10.07 o
  -3   8   9       79.95       73.74      9.85 o
  -2   8   9      161.24      152.74     10.78 o
  -1   8   9        1.11        0.00      9.10 o
   0   8   9       21.28        5.78      9.90 o
   1   8   9       96.58      102.43      8.76 o
   2   8   9        0.52       11.94      6.25 o
   3   8   9       25.08       40.08      7.22 o
   4   8   9        5.50        7.27      9.83 o
   5   8   9      111.12      110.08      9.50 o
   6   8   9       81.13      100.65     10.30 o
   7   8   9        0.21        2.98     11.68 o
   8   8   9        0.58       15.97      9.26 o
   9   8   9        7.15        4.50     14.40 o
  10   8   9        2.61        1.97     15.75 o
  -6   9   9       60.25       47.40     12.27 o
  -5   9   9       41.18       28.90     10.78 o
  -4   9   9        1.02       -0.83     11.87 o
  -3   9   9       45.30       48.44      9.21 o
  -2   9   9      101.43      100.29     10.38 o
  -1   9   9       51.38       47.78      9.29 o
   0   9   9       42.97       46.40      9.07 o
   1   9   9      260.57      247.39     12.32 o
   2   9   9      192.89      196.49     11.94 o
   3   9   9        0.50       -4.60     10.90 o
   4   9   9       23.36       12.91      8.57 o
   5   9   9        8.56       16.77      8.10 o
   6   9   9       13.36       30.39      8.98 o
   7   9   9        9.61       21.22      9.31 o
   8   9   9       10.33       20.80      9.12 o
   9   9   9       23.33       24.54     11.94 o
  -5  10   9       14.16        4.88     14.14 o
  -4  10   9       12.85       -5.45     14.95 o
  -3  10   9        6.73        9.81      8.79 o
  -2  10   9       69.00       86.32     10.35 o
  -1  10   9      233.42      225.81     14.09 o
   0  10   9        1.23        8.95     11.84 o
   1  10   9      187.12      193.41     13.36 o
   2  10   9       30.68       24.85      9.36 o
   3  10   9      184.57      196.28     13.60 o
   4  10   9        5.79        9.14     13.08 o
   5  10   9      137.93      156.17     13.15 o
   6  10   9       34.57       10.07     14.52 o
   7  10   9        0.78       -0.90     12.91 o
   8  10   9        0.75       18.71     10.54 o
  -4  11   9        0.97      -10.07     15.07 o
  -3  11   9       28.82       16.13     16.42 o
  -2  11   9        0.05       -4.52     14.54 o
  -1  11   9        6.70       21.67      9.17 o
   0  11   9       22.27       26.93      9.10 o
   1  11   9       11.52       13.24      8.86 o
   2  11   9      154.68      136.91     13.08 o
   3  11   9        9.62       29.16      9.78 o
   4  11   9       28.47       39.25     10.83 o
   5  11   9        0.17      -15.21     15.21 o
   6  11   9       32.10       21.32     11.65 o
   7  11   9        5.96       -9.78     15.61 o
  -2  12   9       54.16       59.53     11.56 o
  -1  12   9       20.85       21.39     11.56 o
   0  12   9        1.02        6.63     14.88 o
   1  12   9        2.14       13.03     13.17 o
   2  12   9        5.02        0.92     14.57 o
   3  12   9        3.57       13.55     10.28 o
   4  12   9        0.39      -14.28     15.56 o
   5  12   9        1.50       11.80     14.64 o
   6  12   9        9.43       11.25     10.90 o
  -3 -10  10        3.73        6.02     15.52 o
  -2 -10  10       20.18       25.42     11.09 o
  -1 -10  10        0.02        3.86     13.69 o
   0 -10  10        4.76       11.04     10.52 o
   1 -10  10       14.01       11.63     14.62 o
   2 -10  10       22.10        8.88     15.02 o
   3 -10  10        1.46       10.19     14.24 o
  -5  -9  10        4.29        7.91     14.19 o
  -4  -9  10        7.30        8.93     10.00 o
  -3  -9  10        0.11       13.55     13.90 o
  -2  -9  10        0.31       11.39     12.91 o
  -1  -9  10       22.16       12.06     15.25 o
   0  -9  10        0.03      -12.63     12.63 o
   1  -9  10       54.07       60.50     10.87 o
   2  -9  10        6.14        7.06     14.24 o
   3  -9  10        1.47       -8.22     15.23 o
   4  -9  10        2.24       -6.68     13.98 o
   5  -9  10        2.21       25.65      9.26 o
  -6  -8  10        0.03        0.00     12.98 o
  -5  -8  10        0.69       -7.67     10.26 o
  -4  -8  10        2.71        6.82     12.74 o
  -3  -8  10       11.84       17.46      8.95 o
  -2  -8  10        0.06        3.93     11.49 o
  -1  -8  10       60.12       70.23     10.49 o
   0  -8  10       41.41       32.00      9.66 o
   1  -8  10        7.44        7.67      8.74 o
   2  -8  10        9.82        7.08     14.47 o
   3  -8  10       89.51      104.72     10.52 o
   4  -8  10        2.24       -2.56      9.24 o
   5  -8  10       33.91       48.61      9.76 o
   6  -8  10       37.34       40.27     11.39 o
  -7  -7  10       10.83       12.53     13.60 o
  -6  -7  10        3.54        6.23      9.52 o
  -5  -7  10       34.29       39.11      9.76 o
  -4  -7  10       37.89       61.30      9.97 o
  -3  -7  10        0.08      -11.73     11.73 o
  -2  -7  10        0.19        2.11     10.92 o
  -1  -7  10        0.05       -6.82     10.35 o
   0  -7  10      100.16       91.55      9.90 o
   1  -7  10      128.66      114.39     10.78 o
   2  -7  10      179.37      186.30     12.55 o
   3  -7  10      181.04      178.63     12.51 o
   4  -7  10       36.52       32.93      9.40 o
   5  -7  10       12.73       -7.37     13.81 o
   6  -7  10       78.34       67.34     11.89 o
   7  -7  10      117.34      115.24     13.86 o
  -8  -6  10        6.43       -5.90     15.42 o
  -7  -6  10        8.09       28.28      9.55 o
  -6  -6  10       14.57       26.32      8.76 o
  -5  -6  10        6.59       14.33      8.76 o
  -4  -6  10      140.87      166.90     11.54 o
  -3  -6  10       55.66       58.79      9.10 o
  -2  -6  10       91.29      116.64      9.00 o
  -1  -6  10       61.27       80.54      8.01 o
   0  -6  10       36.88       30.79      7.44 o
   1  -6  10        6.01       -7.82     10.40 o
   2  -6  10        4.58       16.37      6.73 o
   3  -6  10      107.14      108.82     10.07 o
   4  -6  10      122.19      105.15     10.04 o
   5  -6  10        0.28       10.68      7.65 o
   6  -6  10       76.78       79.07     10.30 o
   7  -6  10       37.99       34.84     10.85 o
   8  -6  10       32.59       51.47      9.90 o
  -9  -5  10        0.11        7.18     14.02 o
  -8  -5  10        1.26        4.64     13.03 o
  -7  -5  10       21.85       22.72      9.43 o
  -6  -5  10       17.24       27.86      9.07 o
  -5  -5  10        1.79       -4.17     11.28 o
  -4  -5  10       60.70       68.20      8.72 o
  -3  -5  10        0.24        1.18      9.10 o
  -2  -5  10       66.67       62.06      8.12 o
  -1  -5  10       76.84       74.71      8.31 o
   0  -5  10      371.63      359.30     12.41 o
   1  -5  10      127.12      109.13      8.62 o
   2  -5  10        0.94       -1.09      8.95 o
   3  -5  10       32.19        3.43     10.99 o
   4  -5  10       29.06       25.82      7.25 o
   5  -5  10       34.21       30.58      8.03 o
   6  -5  10        9.77       18.52      7.77 o
   7  -5  10       61.32       62.27     10.16 o
   8  -5  10      142.30      138.27     13.62 o
   9  -5  10        3.90        0.97     14.33 o
  -9  -4  10        1.09        3.93     13.76 o
  -8  -4  10       12.78       -7.96     14.09 o
  -7  -4  10        0.95      -12.63     12.63 o
  -6  -4  10        1.13        0.00     10.78 o
  -5  -4  10       43.99       56.52      8.10 o
  -4  -4  10        0.13       14.02      5.95 o
  -3  -4  10      119.78      113.06      8.91 o
  -2  -4  10      206.81      193.79      9.76 o
  -1  -4  10      275.88      272.50     10.45 o
   0  -4  10      390.28      361.85     11.49 o
   1  -4  10       39.30       44.04      6.40 o
   2  -4  10        1.44       15.23      5.40 o
   3  -4  10       13.16       17.86      6.37 o
   4  -4  10      105.63      114.62      8.57 o
   5  -4  10      103.48       92.05      8.69 o
   6  -4  10        0.49        9.62      7.06 o
   7  -4  10        5.81        9.55      8.01 o
   8  -4  10        9.11       14.71      9.17 o
   9  -4  10        4.99       11.82     13.93 o
  10  -4  10        0.09       -2.01     13.72 o
  -9  -3  10        4.10       -4.74     13.98 o
  -8  -3  10        2.62        0.85     13.15 o
  -7  -3  10       25.05       12.48      9.19 o
  -6  -3  10        4.56       10.11      7.39 o
  -5  -3  10       18.39       26.74      7.20 o
  -4  -3  10       35.77       35.70      7.53 o
  -3  -3  10      165.01      151.51      8.76 o
  -2  -3  10        3.34       -8.48      8.48 o
  -1  -3  10      440.57      448.72     11.58 o
   0  -3  10       55.22       44.70      6.42 o
   1  -3  10     1468.64     1467.10     19.12 o
   2  -3  10     2056.01     1960.18     22.27 o
   3  -3  10       31.48       35.34      6.37 o
   4  -3  10     1546.67     1528.83     21.89 o
   5  -3  10       49.22       39.70      7.82 o
   6  -3  10      120.57      116.31      9.43 o
   7  -3  10      307.13      273.29     13.57 o
   8  -3  10      136.98      132.70     12.18 o
   9  -3  10       11.09        8.98      9.10 o
  10  -3  10        0.74       -4.31      9.62 o
  -9  -2  10       31.47       30.01     10.73 o
  -8  -2  10        5.84       13.95      9.19 o
  -7  -2  10       59.29       54.62      9.59 o
  -6  -2  10       25.76       35.48      8.08 o
  -5  -2  10       36.34       31.62      7.75 o
  -4  -2  10       35.30       23.83      6.70 o
  -3  -2  10      879.14      835.68     15.89 o
  -2  -2  10      625.28      553.37     12.84 o
  -1  -2  10      229.24      216.60      8.24 o
   0  -2  10      975.60      939.31     14.45 o
   1  -2  10      204.36      183.86      7.63 o
   2  -2  10        2.11       -6.51      7.27 o
   3  -2  10      568.15      549.06     12.34 o
   4  -2  10       26.77       26.86      5.78 o
   5  -2  10     1746.07     1763.95     23.36 o
   6  -2  10        0.68       -0.57      9.76 o
   7  -2  10      268.39      287.90     12.60 o
   8  -2  10       30.00       40.20      8.86 o
   9  -2  10       33.32       39.68      9.64 o
  10  -2  10        1.25       -0.90      9.05 o
  11  -2  10       15.85       22.98     10.73 o
 -10  -1  10        0.65        4.10     16.16 o
  -9  -1  10        1.07        2.72     14.33 o
  -8  -1  10        0.37      -10.47     12.29 o
  -7  -1  10       33.59       46.19      9.12 o
  -6  -1  10       79.78      104.23      9.33 o
  -5  -1  10       94.21      105.65      8.74 o
  -4  -1  10      138.41      157.59      8.67 o
  -3  -1  10       19.55        6.87      7.91 o
  -2  -1  10      440.54      417.31     10.56 o
  -1  -1  10      173.84      166.93      7.15 o
   0  -1  10       87.64       83.33      5.90 o
   1  -1  10     1063.33      973.94     13.83 o
   2  -1  10      781.22      758.24     12.77 o
   3  -1  10      570.86      589.87     11.94 o
   4  -1  10        1.97        2.08      6.92 o
   5  -1  10      396.82      395.30     11.77 o
   6  -1  10       42.05       43.18      7.11 o
   7  -1  10       49.07       59.57      7.77 o
   8  -1  10      202.16      204.57     12.06 o
   9  -1  10      161.53      157.95     12.36 o
  10  -1  10        0.69        0.00     11.75 o
  11  -1  10        5.65      -15.49     15.49 o
 -10   0  10        3.19       -9.17     16.25 o
  -9   0  10        9.12       20.32      8.46 o
  -8   0  10       79.31       89.42     10.94 o
  -7   0  10       14.09        0.71     12.79 o
  -6   0  10      166.11      170.03     10.71 o
  -5   0  10        0.05        0.54      9.14 o
  -4   0  10        0.54       -8.17      8.17 o
  -3   0  10      354.87      347.57     10.11 o
  -2   0  10      252.21      226.64      8.20 o
  -1   0  10      889.54      836.11     13.10 o
   0   0  10       63.10       54.77      5.16 o
   1   0  10     1686.72     1594.02     16.75 o
   2   0  10       72.38       69.64      5.45 o
   3   0  10       11.64       18.45      4.52 o
   4   0  10       47.43       45.74      5.61 o
   5   0  10        9.38       12.22      5.21 o
   6   0  10      693.19      637.41     14.90 o
   7   0  10      134.73      141.44      9.45 o
   8   0  10      157.71      138.22     10.78 o
   9   0  10        7.00       -7.49     13.00 o
  10   0  10       36.46       28.88     10.38 o
  11   0  10        0.20       -8.62     14.76 o
 -10   1  10       11.63       -6.14     15.66 o
  -9   1  10        5.80       -0.90     14.05 o
  -8   1  10        9.69       -0.81     12.08 o
  -7   1  10       27.06       20.82      8.81 o
  -6   1  10       12.02       10.21      7.18 o
  -5   1  10      135.47      138.48      9.14 o
  -4   1  10       10.99        9.90      5.71 o
  -3   1  10      136.94      115.12      7.25 o
  -2   1  10        1.05       -1.47      6.35 o
  -1   1  10      533.18      480.08     10.04 o
   0   1  10     1735.30     1555.86     16.51 o
   1   1  10      396.62      327.08      8.41 o
   2   1  10     4743.89     4352.19     38.63 o
   3   1  10     1212.44     1198.72     15.47 o
   4   1  10       74.24       77.81      6.09 o
   5   1  10      146.96      149.71      7.91 o
   6   1  10        0.18        7.89      8.15 o
   7   1  10      292.72      252.13     11.23 o
   8   1  10        4.19        7.72     10.56 o
   9   1  10      179.99      194.33     12.65 o
  10   1  10       68.03       64.12     11.01 o
  11   1  10        6.66       14.12      9.57 o
  -9   2  10       25.21       12.93     15.40 o
  -8   2  10      124.44      133.43     12.34 o
  -7   2  10        8.24       15.09      7.96 o
  -6   2  10       69.74       80.11      8.72 o
  -5   2  10       80.19       86.48      8.48 o
  -4   2  10      199.55      193.91      9.12 o
  -3   2  10       36.97       25.61      5.92 o
  -2   2  10      483.89      425.74     10.52 o
  -1   2  10      837.84      764.47     12.39 o
   0   2  10     1239.68     1244.50     15.09 o
   1   2  10      289.17      250.28      7.39 o
   2   2  10     1468.30     1428.16     16.16 o
   3   2  10      848.47      838.38     13.17 o
   4   2  10      919.57      927.40     14.88 o
   5   2  10      775.42      788.97     14.83 o
   6   2  10     1544.82     1484.22     21.41 o
   7   2  10       36.29       32.22      7.32 o
   8   2  10      164.66      149.28     10.85 o
   9   2  10        0.61        2.91     11.65 o
  10   2  10       11.17        8.67      9.19 o
  11   2  10        0.93        5.61     12.74 o
  -9   3  10       43.26       50.22     11.94 o
  -8   3  10       19.73       13.43     14.05 o
  -7   3  10       74.06       88.26     10.09 o
  -6   3  10        0.92        1.97     10.42 o
  -5   3  10      247.13      230.72     11.18 o
  -4   3  10      753.23      742.11     15.89 o
  -3   3  10      250.41      268.45      9.55 o
  -2   3  10      115.00      129.36      7.20 o
  -1   3  10      994.19      941.68     14.35 o
   0   3  10       84.49       76.37      5.42 o
   1   3  10       66.59       51.99      5.12 o
   2   3  10       56.93       60.33      5.33 o
   3   3  10     1025.67     1036.83     14.90 o
   4   3  10      114.74      130.16      7.39 o
   5   3  10      251.16      268.14      9.81 o
   6   3  10       18.17       21.48      6.40 o
   7   3  10      339.91      323.27     12.67 o
   8   3  10       31.45       39.04      8.36 o
   9   3  10       47.94       31.88      9.43 o
  10   3  10       36.02       45.24     10.23 o
  11   3  10       11.24       32.78      9.43 o
  -9   4  10        1.26       -6.87     13.12 o
  -8   4  10       44.29       31.88     10.80 o
  -7   4  10        4.54       10.45      8.29 o
  -6   4  10        7.24      -11.06     11.06 o
  -5   4  10       68.33       69.78      8.24 o
  -4   4  10       74.15       87.81      8.10 o
  -3   4  10      737.97      721.36     14.92 o
  -2   4  10        1.27       11.37      5.02 o
  -1   4  10      869.08      820.14     13.79 o
   0   4  10       78.01       70.47      5.90 o
   1   4  10      894.53      866.73     13.64 o
   2   4  10      139.98      140.85      6.82 o
   3   4  10      210.12      201.56      8.31 o
   4   4  10       68.43       75.56      6.89 o
   5   4  10        6.87        8.12      5.92 o
   6   4  10      182.70      228.11     10.04 o
   7   4  10      285.08      300.48     12.27 o
   8   4  10       83.34       84.04      9.36 o
   9   4  10       29.94        4.48     14.07 o
  10   4  10       18.33       20.66      9.93 o
  11   4  10       14.14        8.55     13.86 o
  -9   5  10        6.48       -2.06     14.12 o
  -8   5  10        2.75       23.83      9.76 o
  -7   5  10       89.81       81.75     11.61 o
  -6   5  10        7.45        9.48      8.05 o
  -5   5  10       24.10       22.38      7.08 o
  -4   5  10      146.24      160.56     10.00 o
  -3   5  10      877.96      849.49     17.20 o
  -2   5  10        1.20        2.82      7.58 o
  -1   5  10      680.00      640.78     13.55 o
   0   5  10        7.24       -3.29      7.86 o
   1   5  10      361.60      340.58      9.59 o
   2   5  10      266.00      268.26      9.17 o
   3   5  10      452.41      437.11     11.42 o
   4   5  10      556.46      609.25     13.69 o
   5   5  10       25.43       19.61      6.54 o
   6   5  10       21.59       41.55      6.96 o
   7   5  10        7.95       22.41      7.89 o
   8   5  10       93.00      100.15      9.52 o
   9   5  10       61.57       42.12     10.16 o
  10   5  10       25.48       21.67     10.26 o
  11   5  10       37.22       58.25     11.82 o
  -8   6  10       10.84       15.99     10.26 o
  -7   6  10      122.14      148.76     13.22 o
  -6   6  10       47.37       44.89      9.52 o
  -5   6  10       41.92       49.08      8.65 o
  -4   6  10       13.55        6.30      9.83 o
  -3   6  10        1.17        5.71      6.80 o
  -2   6  10      531.84      549.44     14.00 o
  -1   6  10       95.19       93.00      7.98 o
   0   6  10     1681.31     1632.30     21.51 o
   1   6  10      954.13      878.65     15.92 o
   2   6  10      135.98      151.32      8.24 o
   3   6  10      195.62      205.63      9.45 o
   4   6  10      383.34      375.78     12.39 o
   5   6  10      296.00      326.89     12.27 o
   6   6  10      149.42      141.23      9.88 o
   7   6  10      259.20      303.84     12.91 o
   8   6  10       32.78       29.37      9.12 o
   9   6  10        0.71      -13.15     13.15 o
  10   6  10        2.32        8.10     12.58 o
  11   6  10        1.25       -4.00     14.38 o
  -7   7  10        0.09       -4.67      9.78 o
  -6   7  10      281.27      318.77     16.01 o
  -5   7  10       14.19       26.70      8.34 o
  -4   7  10      365.38      383.17     14.38 o
  -3   7  10       57.85       61.35      8.29 o
  -2   7  10       46.63       52.09      7.67 o
  -1   7  10       58.91       47.80      7.84 o
   0   7  10       23.93       26.29      7.15 o
   1   7  10      215.16      197.89      9.90 o
   2   7  10       64.83       66.42      7.67 o
   3   7  10       41.19       43.32      7.53 o
   4   7  10      240.18      231.22     11.37 o
   5   7  10       23.36       40.88      7.18 o
   6   7  10       59.23       72.46      8.81 o
   7   7  10        5.16       13.67      7.84 o
   8   7  10       78.44       71.73     10.68 o
   9   7  10        3.63       17.03      9.43 o
  10   7  10        2.65        3.29     10.14 o
  -7   8  10       12.80       -9.03     15.63 o
  -6   8  10       53.14       22.36     11.63 o
  -5   8  10       38.18       40.01      9.74 o
  -4   8  10        9.88       22.81      8.43 o
  -3   8  10       56.25       56.90      8.81 o
  -2   8  10       44.51       34.09      8.24 o
  -1   8  10       18.16       18.90      7.04 o
   0   8  10       87.44      102.66      8.39 o
   1   8  10      121.97      116.83      9.36 o
   2   8  10       55.15       54.46      7.84 o
   3   8  10       48.81       51.38      8.03 o
   4   8  10        8.25        5.57     10.35 o
   5   8  10        2.07      -11.11     11.11 o
   6   8  10       59.45       51.54      9.59 o
   7   8  10        3.47        6.82      8.72 o
   8   8  10       38.16       43.44     10.66 o
   9   8  10        8.95        8.15     14.47 o
  10   8  10        0.61      -13.93     13.93 o
  -6   9  10        1.10       -8.93     15.09 o
  -5   9  10       41.65       53.42     10.87 o
  -4   9  10        1.89        0.83     13.19 o
  -3   9  10       73.06       85.18     10.09 o
  -2   9  10      130.88      114.13     10.97 o
  -1   9  10       11.34        4.19     11.09 o
   0   9  10       85.95       63.58      9.83 o
   1   9  10        0.50       -7.91     11.20 o
   2   9  10      168.05      185.57     11.42 o
   3   9  10       51.45       49.79      9.14 o
   4   9  10       16.88       14.88      8.22 o
   5   9  10      149.02      129.12     11.82 o
   6   9  10       36.58       55.07     10.16 o
   7   9  10       15.87       12.39     13.50 o
   8   9  10        4.62        9.81     14.64 o
   9   9  10       13.41        6.77     15.23 o
  -5  10  10       28.24       28.54     11.01 o
  -4  10  10        1.04        2.77      9.71 o
  -3  10  10        9.54       -1.73     14.69 o
  -2  10  10        6.24        1.63      9.52 o
  -1  10  10      102.25      105.91     11.44 o
   0  10  10       14.30        6.82     13.22 o
   1  10  10      345.34      340.37     15.70 o
   2  10  10      174.30      181.47     12.58 o
   3  10  10       81.00       79.99     10.66 o
   4  10  10       31.21       24.75      9.69 o
   5  10  10       51.12       72.48     10.21 o
   6  10  10       47.27       56.83     10.97 o
   7  10  10        0.11        2.70     13.88 o
   8  10  10       12.38       13.05     10.35 o
  -3  11  10       11.31       38.11      9.97 o
  -2  11  10       20.60       33.47     10.42 o
  -1  11  10        2.44        0.88     13.67 o
   0  11  10        2.24      -13.57     13.57 o
   1  11  10        2.05      -10.07     13.31 o
   2  11  10       80.46       57.18     11.32 o
   3  11  10       75.79       70.35     11.80 o
   4  11  10       18.03        9.93     11.09 o
   5  11  10       38.55       52.73     10.83 o
   6  11  10        0.10        6.54     14.33 o
   7  11  10        0.70      -16.23     16.23 o
  -2  12  10        7.54       19.90     10.28 o
  -1  12  10        8.63       -4.93     15.63 o
   0  12  10        0.66       12.91      9.69 o
   1  12  10        2.35        7.53     12.48 o
   2  12  10       14.57       -8.43     15.11 o
   3  12  10       12.10        7.53     13.90 o
   4  12  10        0.11      -12.51     14.12 o
   5  12  10        0.02       12.89     14.19 o
  -2 -10  11        9.22        8.15     15.66 o
  -1 -10  11        0.72       -4.97     14.50 o
   0 -10  11        6.49       -6.96     14.97 o
   1 -10  11        4.16      -11.01     15.35 o
   2 -10  11        1.36       22.93      9.45 o
  -4  -9  11        0.20       -6.87     14.80 o
  -3  -9  11       19.16        7.56     14.88 o
  -2  -9  11       18.27        8.27     10.00 o
  -1  -9  11        0.27      -13.41     13.41 o
   0  -9  11        0.13        0.00     13.27 o
   1  -9  11        5.53        2.70     13.08 o
   2  -9  11        2.51       -7.32     14.45 o
   3  -9  11        1.80        0.00     12.22 o
   4  -9  11        0.79       10.80     12.91 o
  -6  -8  11        1.36       12.06     14.57 o
  -5  -8  11        6.26       14.64      9.55 o
  -4  -8  11        0.22        0.90     14.05 o
  -3  -8  11        3.27        6.82     12.93 o
  -2  -8  11        0.74        0.83     12.96 o
  -1  -8  11       12.98       18.43      8.98 o
   0  -8  11       29.54       10.33     13.38 o
   1  -8  11       21.60        5.61     13.03 o
   2  -8  11       71.65       89.07     10.85 o
   3  -8  11        0.73        3.39     11.65 o
   4  -8  11        1.05        8.41      8.46 o
   5  -8  11        0.83        9.33      8.88 o
   6  -8  11        0.20        4.97     13.95 o
  -7  -7  11        0.23       12.03     14.52 o
  -6  -7  11        2.01        6.96      9.19 o
  -5  -7  11       10.76       14.26      9.50 o
  -4  -7  11       24.46       26.79      9.33 o
  -3  -7  11        2.22      -13.45     13.45 o
  -2  -7  11       53.24       67.68      9.26 o
  -1  -7  11       86.36       86.98      9.78 o
   0  -7  11       10.11       -7.79     12.18 o
   1  -7  11       61.69       78.05      9.17 o
   2  -7  11        6.72       10.21     12.65 o
   3  -7  11      260.17      282.64     14.57 o
   4  -7  11        7.89       19.45      8.39 o
   5  -7  11       68.33       64.98     11.44 o
   6  -7  11       30.14       24.87     11.09 o
   7  -7  11        1.61      -15.61     15.61 o
  -8  -6  11        2.68      -15.02     15.02 o
  -7  -6  11        4.57       14.97      9.62 o
  -6  -6  11       14.03       -3.43     14.02 o
  -5  -6  11       52.51       54.79     10.21 o
  -4  -6  11        0.76        2.96     11.11 o
  -3  -6  11       38.12       46.29      8.17 o
  -2  -6  11       12.37       11.61      7.44 o
  -1  -6  11      132.06      133.24     10.28 o
   0  -6  11        1.37       -1.26     10.21 o
   1  -6  11       12.74       12.98      7.56 o
   2  -6  11       83.94       75.23      9.19 o
   3  -6  11      109.83      110.05     10.28 o
   4  -6  11       24.99        5.00     12.86 o
   5  -6  11       26.07       46.50      8.27 o
   6  -6  11       43.66       58.39      9.69 o
   7  -6  11       52.18       44.65     11.18 o
   8  -6  11        0.33        1.97     13.41 o
  -8  -5  11       10.71       33.33     10.28 o
  -7  -5  11        1.91        8.79     12.10 o
  -6  -5  11        0.79       10.40     11.11 o
  -5  -5  11        0.25        2.20     11.56 o
  -4  -5  11       64.16       79.80      9.88 o
  -3  -5  11       52.75       54.58      8.36 o
  -2  -5  11      153.39      164.44     10.09 o
  -1  -5  11       33.59       27.98      7.60 o
   0  -5  11       73.01       70.94      7.94 o
   1  -5  11      155.47      153.09      9.33 o
   2  -5  11      125.56      126.94      8.69 o
   3  -5  11        8.34        1.80      9.85 o
   4  -5  11      250.21      239.39     11.82 o
   5  -5  11       38.38       35.86      8.34 o
   6  -5  11       93.19       79.09     10.68 o
   7  -5  11       88.33       98.00     11.18 o
   8  -5  11        2.06      -10.85     13.83 o
   9  -5  11        2.65       -0.99     14.80 o
  -9  -4  11        0.34        5.09      9.57 o
  -8  -4  11        2.81       -9.19     13.95 o
  -7  -4  11        7.98       -4.15     13.19 o
  -6  -4  11        5.43        6.75     11.25 o
  -5  -4  11        2.38        0.00      9.14 o
  -4  -4  11      180.49      184.91     10.52 o
  -3  -4  11      104.01      112.42      9.36 o
  -2  -4  11       63.68       73.57      7.46 o
  -1  -4  11       33.08       24.30      7.08 o
   0  -4  11      259.48      249.83     10.49 o
   1  -4  11        5.77        9.00      5.50 o
   2  -4  11       42.80       43.70      6.25 o
   3  -4  11      160.02      167.38      9.19 o
   4  -4  11       47.16       39.84      7.96 o
   5  -4  11       58.19       43.51      8.34 o
   6  -4  11        3.23       11.65      6.96 o
   7  -4  11       16.98       18.90      8.76 o
   8  -4  11       90.50       90.32     11.28 o
   9  -4  11       37.50       13.50     11.04 o
  -9  -3  11        0.08      -10.83     14.69 o
  -8  -3  11       15.62       15.89      9.55 o
  -7  -3  11       46.57       64.90      9.71 o
  -6  -3  11        1.58       -2.84     12.10 o
  -5  -3  11       16.69       10.54      6.94 o
  -4  -3  11        9.29       14.76      6.59 o
  -3  -3  11      126.22      132.70      8.43 o
  -2  -3  11      307.49      306.92     11.39 o
  -1  -3  11       63.57       57.16      6.85 o
   0  -3  11      510.75      500.28     12.84 o
   1  -3  11       14.21       18.78      6.21 o
   2  -3  11       77.07       79.80      7.18 o
   3  -3  11      268.37      282.55     10.42 o
   4  -3  11     1239.17     1219.14     20.30 o
   5  -3  11      190.05      164.98     10.52 o
   6  -3  11       93.47       88.73      9.57 o
   7  -3  11       44.19       45.60      9.55 o
   8  -3  11       29.76       40.84      9.55 o
   9  -3  11        0.57       -7.01     13.34 o
  10  -3  11        7.19       20.99      9.74 o
  -9  -2  11        0.12      -14.38     14.95 o
  -8  -2  11       14.95       26.53     10.28 o
  -7  -2  11       60.18       76.30     10.21 o
  -6  -2  11      317.81      331.77     14.47 o
  -5  -2  11       58.87       52.49      7.89 o
  -4  -2  11      254.60      262.10     11.01 o
  -3  -2  11       26.79       20.18      6.28 o
  -2  -2  11      107.69       97.52      7.30 o
  -1  -2  11       34.49       45.17      5.73 o
   0  -2  11      144.59      133.55      7.22 o
   1  -2  11     1233.47     1146.22     16.87 o
   2  -2  11       33.10       30.70      5.52 o
   3  -2  11      875.17      814.88     15.02 o
   4  -2  11       95.94       85.56      7.79 o
   5  -2  11      253.41      251.63     11.04 o
   6  -2  11      103.77      104.42      8.98 o
   7  -2  11      237.13      217.00     11.96 o
   8  -2  11      155.24      186.40     12.20 o
   9  -2  11        2.78        4.97     12.53 o
  10  -2  11        0.32       12.55      8.93 o
  -9  -1  11        9.14       16.98     10.07 o
  -8  -1  11        0.51       14.69      8.84 o
  -7  -1  11      196.26      213.62     13.15 o
  -6  -1  11        7.24       -9.90     11.94 o
  -5  -1  11      279.79      274.14     12.18 o
  -4  -1  11      122.63      116.35      8.50 o
  -3  -1  11      478.20      526.77     12.84 o
  -2  -1  11       29.92       23.50      5.69 o
  -1  -1  11       28.07       25.13      5.07 o
   0  -1  11       46.78       33.30      5.16 o
   1  -1  11       20.75       26.58      4.88 o
   2  -1  11        0.58        1.90      6.37 o
   3  -1  11      602.73      585.80     12.65 o
   4  -1  11       95.73      104.75      7.37 o
   5  -1  11      364.86      361.85     11.65 o
   6  -1  11      283.38      282.17     11.65 o
   7  -1  11      119.85      124.91      9.29 o
   8  -1  11       12.47       -2.82     12.60 o
   9  -1  11       26.76       40.88      8.72 o
  10  -1  11        1.49        8.05      8.55 o
  11  -1  11        6.20        5.02     15.70 o
  -9   0  11        0.08       -3.74     13.24 o
  -8   0  11        0.50        4.17     12.03 o
  -7   0  11        0.78        7.37     11.06 o
  -6   0  11      109.43       90.98      9.57 o
  -5   0  11      295.26      319.90     12.18 o
  -4   0  11       17.79       19.28      6.49 o
  -3   0  11      394.54      402.76     11.16 o
  -2   0  11      178.18      160.70      7.77 o
  -1   0  11       21.33        7.22      4.90 o
   0   0  11       27.59       37.24      5.07 o
   1   0  11      986.01      902.38     13.72 o
   2   0  11      441.27      424.03     10.04 o
   3   0  11        3.19        1.52      6.77 o
   4   0  11        3.54        9.83      4.57 o
   5   0  11      307.46      322.82     10.49 o
   6   0  11        0.53       -9.48      9.57 o
   7   0  11      145.86      179.46      9.93 o
   8   0  11      148.21      138.36     11.30 o
   9   0  11      203.98      216.41     13.43 o
  10   0  11        1.43        1.73     12.08 o
  11   0  11       13.02        3.91     15.04 o
  -9   1  11       42.30       52.21     10.47 o
  -8   1  11        0.39        4.17     12.74 o
  -7   1  11        4.31       11.80     12.20 o
  -6   1  11       78.66       79.99      8.69 o
  -5   1  11       68.99       71.35      8.39 o
  -4   1  11      316.12      331.49     11.37 o
  -3   1  11       35.71       35.63      6.06 o
  -2   1  11     2125.07     2089.90     21.89 o
  -1   1  11     1070.33     1025.70     14.90 o
   0   1  11      154.84      175.57      6.89 o
   1   1  11     1612.85     1546.74     17.34 o
   2   1  11       52.51       67.25      5.90 o
   3   1  11      606.32      612.45     11.84 o
   4   1  11      358.48      367.63     10.21 o
   5   1  11      513.38      510.30     12.84 o
   6   1  11      154.01      145.11      9.14 o
   7   1  11       46.58       52.61      7.96 o
   8   1  11        5.79      -11.28     11.94 o
   9   1  11        0.43        9.76     13.17 o
  10   1  11       31.67       33.12     10.23 o
  11   1  11        8.18       11.49     14.07 o
  -8   2  11       16.48       22.46      9.71 o
  -7   2  11       10.54        6.75     11.68 o
  -6   2  11       20.56       26.79      7.70 o
  -5   2  11      229.58      235.91     10.66 o
  -4   2  11      145.10      153.69      8.95 o
  -3   2  11      541.89      555.36     13.03 o
  -2   2  11       78.87       63.79      6.47 o
  -1   2  11      192.83      160.86      7.49 o
   0   2  11      354.15      326.84      8.91 o
   1   2  11        0.78        6.47      4.48 o
   2   2  11     4880.87     4706.04     42.50 o
   3   2  11     1178.30     1166.50     16.20 o
   4   2  11     1124.82     1094.18     16.56 o
   5   2  11        2.56        6.77      7.79 o
   6   2  11      300.48      333.29     11.35 o
   7   2  11       27.87       16.44      7.44 o
   8   2  11       62.87       62.77      8.67 o
   9   2  11       49.97       32.03      9.50 o
  10   2  11       45.40       64.83     10.99 o
  11   2  11        1.24       -2.84     14.24 o
  -9   3  11       19.58       18.10     11.11 o
  -8   3  11       98.36      105.22     12.25 o
  -7   3  11        2.30       13.88      8.29 o
  -6   3  11       43.64       35.84      8.43 o
  -5   3  11       18.03       14.50      6.89 o
  -4   3  11      164.94      158.61      9.74 o
  -3   3  11       10.36        6.18      8.50 o
  -2   3  11     2466.30     2364.41     24.19 o
  -1   3  11      610.96      577.93     12.03 o
   0   3  11        2.91       -7.04      7.04 o
   1   3  11       44.03       46.43      5.50 o
   2   3  11      510.32      483.30     10.97 o
   3   3  11      216.58      234.13      8.43 o
   4   3  11      145.70      150.23      7.77 o
   5   3  11      471.38      478.42     12.34 o
   6   3  11      105.78      107.61      8.60 o
   7   3  11        6.88        7.01      8.81 o
   8   3  11       32.83       27.81      8.55 o
   9   3  11        8.24       19.47      7.91 o
  10   3  11       22.87       10.14     14.78 o
  11   3  11        8.47       19.95     10.35 o
  -9   4  11       16.75       31.32     10.87 o
  -8   4  11       15.60       24.35     10.00 o
  -7   4  11       18.48       23.29      8.79 o
  -6   4  11        3.08        2.87      7.58 o
  -5   4  11       43.81       44.41      7.94 o
  -4   4  11      140.06      150.44      9.10 o
  -3   4  11       11.37        2.53      8.67 o
  -2   4  11      211.32      226.15      9.38 o
  -1   4  11      166.53      179.13      8.01 o
   0   4  11      373.40      346.60      9.78 o
   1   4  11        0.48        0.38      6.28 o
   2   4  11      109.67      128.88      6.89 o
   3   4  11     1051.87     1050.24     16.32 o
   4   4  11      968.25      976.31     16.39 o
   5   4  11        6.67        1.44      8.65 o
   6   4  11      109.09      102.64      9.10 o
   7   4  11        0.34        8.41     10.11 o
   8   4  11       57.94       55.90      9.12 o
   9   4  11       20.24       20.58      8.76 o
  10   4  11       82.75       96.43     11.61 o
  11   4  11        1.41       -7.70     14.83 o
  -8   5  11       61.50       50.50     11.96 o
  -7   5  11      148.07      136.82     12.74 o
  -6   5  11        7.95       11.32      8.12 o
  -5   5  11        0.62       -8.79     11.09 o
  -4   5  11      130.96      128.53      9.52 o
  -3   5  11       87.69       92.26      8.74 o
  -2   5  11      163.59      170.36      9.17 o
  -1   5  11     3061.62     2961.91     30.79 o
   0   5  11     1764.56     1631.37     20.56 o
   1   5  11      624.57      543.51     12.58 o
   2   5  11      293.91      289.77      9.50 o
   3   5  11       14.63       17.77      5.69 o
   4   5  11      127.74      114.60      8.41 o
   5   5  11      142.59      159.11      9.29 o
   6   5  11       60.52       49.72      8.08 o
   7   5  11      341.93      358.56     13.76 o
   8   5  11       26.24       20.04      8.62 o
   9   5  11       20.90       24.78      8.74 o
  10   5  11        2.07       -7.91     14.69 o
  11   5  11       30.61       34.37     11.06 o
  -8   6  11       31.76        9.95     16.11 o
  -7   6  11       11.33       24.19     10.07 o
  -6   6  11       13.31       12.89     13.48 o
  -5   6  11       30.76       56.64      8.72 o
  -4   6  11       11.53        6.56     10.38 o
  -3   6  11      296.26      304.70     11.99 o
  -2   6  11        0.52       13.19      6.28 o
  -1   6  11      626.72      645.06     14.80 o
   0   6  11      842.93      767.27     16.04 o
   1   6  11     1421.95     1282.48     19.76 o
   2   6  11      378.93      366.71     11.63 o
   3   6  11     1064.98     1096.46     18.62 o
   4   6  11      209.32      203.45     10.23 o
   5   6  11       10.02       -2.77      9.90 o
   6   6  11        3.78       -6.04     10.19 o
   7   6  11       87.01       91.36      9.66 o
   8   6  11       33.28       39.13      9.74 o
   9   6  11        0.47       -2.46     13.10 o
  10   6  11       10.53       17.77      9.50 o
  11   6  11       16.14        6.06     16.08 o
  -7   7  11      131.15      135.80     13.67 o
  -6   7  11       54.75       61.94     10.80 o
  -5   7  11       11.38        2.37     12.55 o
  -4   7  11       15.61        0.00     12.15 o
  -3   7  11       19.37       14.47      7.44 o
  -2   7  11        4.69        4.88     10.16 o
  -1   7  11      114.96       97.74      8.86 o
   0   7  11      865.29      829.19     17.32 o
   1   7  11       77.94       81.01      7.91 o
   2   7  11       77.54       82.34      8.39 o
   3   7  11       13.13       14.99      6.94 o
   4   7  11      199.45      230.10     10.99 o
   5   7  11       59.31       47.85      8.60 o
   6   7  11       67.19       64.34      8.57 o
   7   7  11       62.06       69.36      9.36 o
   8   7  11        2.18        5.09      8.76 o
   9   7  11        4.69        7.77     13.29 o
  10   7  11        0.12      -14.54     14.54 o
  -7   8  11       21.31       22.05     10.68 o
  -6   8  11       33.53       27.60     11.23 o
  -5   8  11       63.01       53.06     11.06 o
  -4   8  11      153.03      129.67     11.80 o
  -3   8  11       73.69       62.51     10.07 o
  -2   8  11        0.23        4.76     10.66 o
  -1   8  11       33.33       43.37      7.98 o
   0   8  11        4.03       -3.67      9.95 o
   1   8  11       17.11        5.99     10.14 o
   2   8  11       49.18       59.84      8.03 o
   3   8  11        0.24        9.14      6.59 o
   4   8  11       98.43      109.93      9.29 o
   5   8  11       89.70       85.58     10.04 o
   6   8  11        0.29       -9.95     11.91 o
   7   8  11        1.32        4.22      8.81 o
   8   8  11       17.21        3.36     14.47 o
   9   8  11       31.71       14.66     16.44 o
  10   8  11        0.81        7.04     13.95 o
  -6   9  11      136.10      132.86     14.62 o
  -5   9  11       32.68       28.95     10.68 o
  -4   9  11      101.21      102.83     11.96 o
  -3   9  11        5.31      -12.08     12.55 o
  -2   9  11      155.96      152.41     12.44 o
  -1   9  11       37.31       25.72      9.17 o
   0   9  11       68.90       63.72      9.57 o
   1   9  11      347.26      355.36     14.09 o
   2   9  11       44.86       41.69      9.66 o
   3   9  11        2.41      -11.96     11.96 o
   4   9  11        7.73        0.00     12.53 o
   5   9  11       49.97       38.97      9.90 o
   6   9  11       62.18       65.05     10.04 o
   7   9  11        4.07        3.34     13.50 o
   8   9  11       96.21      124.57     12.84 o
   9   9  11        7.51       15.16     10.87 o
  -5  10  11       48.44       59.72     11.35 o
  -4  10  11       20.32       23.31     10.49 o
  -3  10  11      176.24      197.03     14.43 o
  -2  10  11      174.89      166.86     13.34 o
  -1  10  11        7.34       25.99      8.81 o
   0  10  11       74.57       64.22     10.83 o
   1  10  11       44.29       67.91     10.00 o
   2  10  11      204.02      223.19     13.22 o
   3  10  11        5.83       -7.63     13.90 o
   4  10  11       85.10       63.41     10.97 o
   5  10  11        4.72       12.20      9.62 o
   6  10  11        2.87      -14.62     14.62 o
   7  10  11        6.44       19.99      9.05 o
   8  10  11        3.81        1.94     14.99 o
  -3  11  11        7.67      -15.35     15.35 o
  -2  11  11       46.30       64.74     11.01 o
  -1  11  11       97.33      116.16     12.29 o
   0  11  11        0.00       -0.88     13.41 o
   1  11  11       63.12       73.62     11.18 o
   2  11  11       12.91       20.32      9.38 o
   3  11  11        1.12      -12.79     13.15 o
   4  11  11       23.32       13.95     10.75 o
   5  11  11       54.80       44.13     11.80 o
   6  11  11        8.32        1.87     14.99 o
   7  11  11        0.51        0.99     15.78 o
  -1  12  11        7.30       12.93     14.88 o
   0  12  11        1.22        8.72     15.28 o
   1  12  11        0.27      -12.36     15.78 o
   2  12  11        0.05        3.79     15.14 o
   3  12  11        9.55       10.47      9.93 o
   4  12  11        5.06        6.30     10.35 o
   5  12  11        3.94      -15.78     15.78 o
  -4  -9  12        2.02       -9.17     14.66 o
  -3  -9  12        0.04        9.81     13.08 o
  -2  -9  12        4.66       -5.71     15.11 o
  -1  -9  12        0.12      -10.30     14.35 o
   0  -9  12        1.46        1.87     13.74 o
   1  -9  12        2.55       10.28      9.14 o
   2  -9  12        0.51       -2.87     13.90 o
   3  -9  12        0.46      -15.21     15.21 o
   4  -9  12        0.65       17.84     10.52 o
  -5  -8  12        2.34       -2.94     13.27 o
  -4  -8  12        5.65       -4.64     13.50 o
  -3  -8  12        0.48      -13.86     13.86 o
  -2  -8  12       11.97       14.62     14.71 o
  -1  -8  12        1.02       11.77     11.89 o
   0  -8  12       11.05        1.66     13.60 o
   1  -8  12        0.04        2.51     11.89 o
   2  -8  12       66.40       61.52     11.61 o
   3  -8  12       20.10       17.65     10.19 o
   4  -8  12        8.84        7.37     13.22 o
   5  -8  12        3.19       11.63     14.64 o
  -6  -7  12        2.10        3.86     14.88 o
  -5  -7  12        6.61       10.80     14.47 o
  -4  -7  12        0.63       -4.24     11.96 o
  -3  -7  12       16.55       22.55      9.17 o
  -2  -7  12        1.27        6.96     12.51 o
  -1  -7  12       58.42       77.79     10.02 o
   0  -7  12       41.43       35.86      9.14 o
   1  -7  12       55.73       58.53      9.50 o
   2  -7  12      112.45      134.29     11.11 o
   3  -7  12       64.48       75.68     10.49 o
   4  -7  12       62.27       79.28     11.32 o
   5  -7  12       84.50       60.19     12.22 o
   6  -7  12       48.51       66.61     11.30 o
   7  -7  12        0.24        7.06     13.55 o
  -7  -6  12        8.95       -6.80     14.64 o
  -6  -6  12        0.24        7.18     13.05 o
  -5  -6  12       18.55        9.55      9.59 o
  -4  -6  12       15.48       19.78      8.57 o
  -3  -6  12        2.98        2.94     10.99 o
  -2  -6  12       28.87       35.65      8.34 o
  -1  -6  12        0.09       -6.11     10.42 o
   0  -6  12        3.65        8.69      7.11 o
   1  -6  12       10.28        1.35      7.60 o
   2  -6  12        7.11        2.06     11.56 o
   3  -6  12      235.87      233.23     12.74 o
   4  -6  12        0.06      -12.22     12.22 o
   5  -6  12      139.84      150.91     12.08 o
   6  -6  12       18.59       12.41      9.93 o
   7  -6  12       56.22       68.01     11.37 o
   8  -6  12        0.48      -15.61     15.61 o
  -8  -5  12        0.96       -0.99     14.90 o
  -7  -5  12        1.24       10.04      9.62 o
  -6  -5  12        2.57       10.87     13.45 o
  -5  -5  12       10.03        4.62      8.62 o
  -4  -5  12        1.01        7.13      7.37 o
  -3  -5  12       13.89       18.00      7.70 o
  -2  -5  12        1.59       -3.79     10.04 o
  -1  -5  12       34.74       29.85      7.56 o
   0  -5  12        7.35       15.25      6.54 o
   1  -5  12       19.54       -4.19     10.47 o
   2  -5  12        3.37        3.06      9.24 o
   3  -5  12       82.58       75.02      9.17 o
   4  -5  12        3.97       -4.71     11.44 o
   5  -5  12       19.99       19.52      8.41 o
   6  -5  12       85.82      102.02     10.42 o
   7  -5  12       56.49       60.02     10.02 o
   8  -5  12        0.03        6.51     12.74 o
   9  -5  12        8.71       -2.04     14.52 o
  -8  -4  12        6.84       10.52     14.76 o
  -7  -4  12        0.53       11.25      8.50 o
  -6  -4  12       11.90        5.50     12.51 o
  -5  -4  12        0.40       -3.58     10.56 o
  -4  -4  12       30.13       43.75      8.22 o
  -3  -4  12      140.48      119.95     10.02 o
  -2  -4  12        0.14       -1.14      9.81 o
  -1  -4  12      391.94      373.74     13.05 o
   0  -4  12        7.57       17.72      6.42 o
   1  -4  12      150.29      146.13      8.91 o
   2  -4  12        4.93        2.75      8.72 o
   3  -4  12       18.21       14.38      6.51 o
   4  -4  12      141.80      141.75     10.07 o
   5  -4  12       26.17       26.34      8.27 o
   6  -4  12       49.51       33.00      9.19 o
   7  -4  12        0.05       -7.08     13.55 o
   8  -4  12       57.34       51.09     11.01 o
   9  -4  12       11.03       -4.31     10.16 o
  -9  -3  12        0.49        7.13     13.24 o
  -8  -3  12        0.27       14.69      8.74 o
  -7  -3  12        6.91        9.10     11.94 o
  -6  -3  12        1.70        3.72     10.78 o
  -4  -3  12       24.62       22.69      7.63 o
  -3  -3  12       45.56       56.12      7.63 o
  -2  -3  12      363.02      339.33     12.10 o
  -1  -3  12      277.81      282.78     11.25 o
   0  -3  12     1482.57     1408.54     20.92 o
   1  -3  12      418.20      407.14     12.65 o
   2  -3  12      670.97      647.72     15.02 o
   3  -3  12       60.27       66.82      7.63 o
   4  -3  12       80.93       61.99      8.34 o
   5  -3  12       32.79       35.01      7.37 o
   6  -3  12       16.98        8.60      6.99 o
   7  -3  12      102.44      106.33     10.38 o
   8  -3  12       14.49       34.44      8.76 o
   9  -3  12        0.30       -9.90     13.79 o
  10  -3  12        5.39       11.99      9.71 o
  -9  -2  12        0.65      -12.91     14.76 o
  -8  -2  12       14.03       12.01      9.48 o
  -7  -2  12        1.10        9.57     11.39 o
  -6  -2  12       43.68       49.27      9.00 o
  -5  -2  12        0.33        5.14      9.74 o
  -4  -2  12       86.11       91.20      8.84 o
  -3  -2  12       60.61       58.27      7.44 o
  -2  -2  12      177.97      151.70      8.34 o
  -1  -2  12      144.39      122.84      7.77 o
   0  -2  12      845.17      793.68     15.30 o
   1  -2  12      461.41      421.83     11.77 o
   2  -2  12      684.08      669.98     14.26 o
   3  -2  12      319.29      314.50     10.94 o
   4  -2  12      484.68      507.79     13.27 o
   5  -2  12       14.51       10.61      6.54 o
   6  -2  12       90.59       83.81      8.67 o
   7  -2  12        3.25        4.78      9.95 o
   8  -2  12       90.05      102.35     10.54 o
   9  -2  12        0.18      -13.03     13.03 o
  10  -2  12        2.79        9.05      9.12 o
  -9  -1  12        4.29        3.41     10.16 o
  -8  -1  12        1.17      -13.45     13.45 o
  -7  -1  12        7.35        6.23     11.94 o
  -6  -1  12        5.76        4.17     11.39 o
  -5  -1  12       30.89       15.16      8.31 o
  -4  -1  12      132.74      145.06      9.43 o
  -3  -1  12        6.75        4.00      8.72 o
  -2  -1  12       15.63       18.33      5.33 o
  -1  -1  12        7.19        3.20      4.97 o
   0  -1  12        0.80       -0.40      6.42 o
   1  -1  12      623.92      626.40     12.70 o
   2  -1  12       54.03       39.51      5.87 o
   3  -1  12      319.68      314.43     10.28 o
   4  -1  12       73.16       82.20      6.75 o
   5  -1  12       90.95       81.49      7.96 o
   6  -1  12      106.56      101.57      8.91 o
   7  -1  12       62.13       59.69      8.29 o
   8  -1  12       57.36       47.64      9.71 o
   9  -1  12        2.68        4.90     11.65 o
  10  -1  12        1.91        8.69      9.12 o
  11  -1  12        2.77       10.23     14.73 o
  -9   0  12        0.03      -14.76     14.76 o
  -8   0  12        0.16       -0.85     12.84 o
  -7   0  12        0.37        9.21     10.30 o
  -6   0  12       65.32       61.75      9.43 o
  -5   0  12       55.83       52.78      8.08 o
  -4   0  12      134.78      125.78      9.33 o
  -3   0  12      425.02      420.81     12.13 o
  -2   0  12      137.56      112.73      7.77 o
  -1   0  12        0.31       -7.15      7.15 o
   0   0  12        9.93       10.30      4.60 o
   1   0  12      244.36      215.16      8.53 o
   2   0  12      227.30      209.59      8.22 o
   3   0  12      493.84      479.15     11.75 o
   4   0  12      122.20      136.63      7.60 o
   5   0  12      743.98      726.00     15.68 o
   6   0  12      275.08      268.24     11.16 o
   7   0  12       89.09       91.22      8.81 o
   8   0  12       80.91       76.01     10.45 o
   9   0  12       51.98       59.15     10.49 o
  10   0  12       19.29        9.76     14.54 o
  11   0  12       13.96       10.94     14.57 o
  -9   1  12        3.50       18.74      9.76 o
  -8   1  12        2.31        3.88      9.40 o
  -7   1  12        0.02       -6.16     11.87 o
  -6   1  12        0.41        2.72     11.04 o
  -5   1  12      315.74      316.73     12.44 o
  -4   1  12        9.43       18.57      6.37 o
  -3   1  12     1150.95     1093.95     18.57 o
  -2   1  12        3.31       11.75      5.45 o
  -1   1  12      515.32      519.61     11.68 o
   0   1  12       55.52       59.67      5.80 o
   1   1  12     1352.93     1335.28     17.34 o
   2   1  12     1288.56     1237.64     16.77 o
   3   1  12     1152.35     1104.63     16.37 o
   4   1  12      840.03      887.77     15.70 o
   5   1  12      141.13      139.50      8.50 o
   6   1  12      166.54      163.80      9.88 o
   7   1  12      129.90       99.23      9.71 o
   8   1  12       15.33        8.22     10.85 o
   9   1  12      175.45      172.00     12.79 o
  10   1  12        0.25       -9.55     13.64 o
  11   1  12       10.02       -6.82     15.07 o
  -9   2  12       14.45       12.98     10.97 o
  -8   2  12        2.74       -3.51     13.81 o
  -7   2  12       29.22       44.82      8.65 o
  -6   2  12        0.29       -0.69     10.97 o
  -5   2  12        1.06       -6.75     10.54 o
  -4   2  12      144.66      150.13      8.93 o
  -3   2  12       69.21       66.63      7.18 o
  -2   2  12      601.03      604.08     13.31 o
  -1   2  12      245.71      208.88      8.41 o
   0   2  12      205.52      185.26      7.82 o
   1   2  12      188.57      161.86      7.44 o
   2   2  12     1026.16      995.62     15.28 o
   3   2  12     1388.15     1390.30     18.12 o
   4   2  12      633.46      598.83     13.50 o
   5   2  12      939.62      954.28     16.91 o
   6   2  12       14.36       16.32      6.37 o
   7   2  12        7.55        8.43      9.59 o
   8   2  12       13.15       17.96      7.37 o
   9   2  12        3.31       -3.06     12.74 o
  10   2  12       20.96       16.77     10.19 o
  11   2  12        0.22        1.94     14.45 o
  -9   3  12        9.91       -8.17     15.94 o
  -8   3  12       40.65       48.99     10.33 o
  -7   3  12        0.24       -5.59     11.89 o
  -6   3  12      156.46      147.65     11.70 o
  -5   3  12        9.34       28.80      7.04 o
  -4   3  12       79.19       70.00      8.22 o
  -3   3  12        1.98       -7.08      8.29 o
  -2   3  12      542.52      547.42     12.86 o
  -1   3  12        4.64        7.18      5.23 o
   0   3  12       13.48       10.38      4.76 o
   1   3  12      134.12      116.73      6.54 o
   2   3  12      371.22      366.16     10.09 o
   3   3  12       37.05       38.82      5.54 o
   4   3  12      652.44      627.82     13.90 o
   5   3  12      148.87      173.11      9.29 o
   6   3  12      277.11      268.57     11.39 o
   7   3  12      133.83      127.44      9.71 o
   8   3  12        1.98       -6.82     10.99 o
   9   3  12       18.15       23.76      8.36 o
  10   3  12        3.55       -7.75     13.93 o
  11   3  12        1.71       -8.69     13.08 o
  -8   4  12       36.91       38.59     10.73 o
  -7   4  12       34.84       29.06     10.04 o
  -6   4  12       77.52       66.73     10.02 o
  -5   4  12        0.94        7.30     10.23 o
  -4   4  12        6.23        7.72      9.66 o
  -3   4  12      313.20      319.03     11.46 o
  -2   4  12        0.31        3.88      8.29 o
  -1   4  12      506.71      489.58     12.34 o
   0   4  12        0.71        5.12      6.77 o
   1   4  12      134.85      129.22      7.08 o
   2   4  12       45.61       34.16      5.90 o
   3   4  12       11.36       10.90      5.76 o
   4   4  12      697.58      682.13     14.90 o
   5   4  12        0.16       -2.04      8.62 o
   6   4  12     1031.09     1103.04     20.32 o
   7   4  12       84.50       89.94      8.79 o
   8   4  12       61.28       56.02      9.40 o
   9   4  12        1.55       -6.23     11.39 o
  10   4  12        8.47       13.53      9.45 o
  11   4  12        5.62      -15.37     15.37 o
  -8   5  12        0.31        8.24     10.00 o
  -7   5  12       14.40        4.36     12.96 o
  -6   5  12        0.78      -11.73     11.73 o
  -5   5  12      100.73      102.09      9.81 o
  -4   5  12      396.65      430.38     14.02 o
  -3   5  12      109.99      105.55      8.84 o
  -2   5  12      875.97      886.61     17.46 o
  -1   5  12      221.24      197.22      9.17 o
   0   5  12      501.63      433.89     12.27 o
   1   5  12        8.02       15.63      5.61 o
   2   5  12      216.81      202.67      9.07 o
   3   5  12      365.13      355.43     11.04 o
   4   5  12       60.26       62.18      7.58 o
   5   5  12      645.09      616.12     15.54 o
   6   5  12       66.79       73.38      9.12 o
   7   5  12      371.03      373.18     14.31 o
   8   5  12       82.00       66.25     10.49 o
   9   5  12       31.97       38.52      9.57 o
  10   5  12       42.58       33.54     10.75 o
  11   5  12        0.01        5.97     14.64 o
  -8   6  12        1.90        6.11     13.22 o
  -7   6  12       11.62       16.11      9.50 o
  -6   6  12       31.29       27.83      9.71 o
  -5   6  12      110.62       89.35     10.87 o
  -4   6  12       24.82       16.01      8.62 o
  -3   6  12      250.59      231.83     12.15 o
  -2   6  12       98.87       94.21      8.36 o
  -1   6  12      544.36      570.83     14.76 o
   0   6  12      463.22      445.54     12.91 o
   1   6  12      368.36      332.39     11.82 o
   2   6  12       56.29       53.84      7.27 o
   3   6  12      534.09      544.18     14.38 o
   4   6  12      303.15      282.74     11.68 o
   5   6  12       14.64       23.07      7.11 o
   6   6  12      135.27      110.34      9.31 o
   7   6  12       21.21       17.79      8.67 o
   8   6  12        0.21       10.94      8.41 o
   9   6  12        2.51        0.00     12.27 o
  10   6  12        3.58       -2.77     14.07 o
  -7   7  12        0.64       -2.94     13.03 o
  -6   7  12       18.17        5.33     14.62 o
  -5   7  12       76.56       80.94     10.83 o
  -4   7  12      141.57      143.10     11.44 o
  -3   7  12        0.08       -8.84     10.66 o
  -2   7  12       30.34       24.97      7.11 o
  -1   7  12       52.82       61.61      7.86 o
   0   7  12       33.87       19.66      7.51 o
   1   7  12      297.31      289.63     11.35 o
   2   7  12       15.03       33.09      6.87 o
   3   7  12      388.17      426.54     13.31 o
   4   7  12        8.87       -6.51     10.16 o
   5   7  12        4.51        8.76     10.33 o
   6   7  12        4.97        6.06      8.12 o
   7   7  12        3.56       10.94      7.96 o
   8   7  12        4.33       -4.00     12.08 o
   9   7  12        0.13      -14.71     14.71 o
  10   7  12        7.93       29.94     10.00 o
  -6   8  12        6.04        6.70     14.50 o
  -5   8  12       69.37       49.55     11.70 o
  -4   8  12        5.38       -9.69     12.65 o
  -3   8  12       83.52       72.89     10.49 o
  -2   8  12        4.06        4.19     10.14 o
  -1   8  12       11.32       -0.66     10.23 o
   0   8  12       75.26       62.99      8.86 o
   1   8  12      303.28      299.89     12.10 o
   2   8  12       24.70       28.21      7.98 o
   3   8  12       94.15       87.98      9.69 o
   4   8  12       10.80       10.45     10.68 o
   5   8  12      130.60      106.59     11.25 o
   6   8  12       41.44       39.42      9.50 o
   7   8  12       29.96       21.60      9.74 o
   8   8  12       12.91       20.02     10.11 o
   9   8  12        5.84      -16.72     16.89 o
  10   8  12        0.43       11.18     14.69 o
  -5   9  12       17.51        9.07     11.09 o
  -4   9  12       58.46       64.50     11.87 o
  -3   9  12      104.94      101.36     11.73 o
  -2   9  12        5.73      -12.32     12.32 o
  -1   9  12       18.92       19.54      8.74 o
   0   9  12        1.10        2.13     10.80 o
   1   9  12       76.60       76.58      9.21 o
   2   9  12      190.12      192.63     11.68 o
   3   9  12        1.05        2.82      8.22 o
   4   9  12      276.94      305.90     14.26 o
   5   9  12      131.04      138.72     12.44 o
   6   9  12       34.31       36.24     10.04 o
   7   9  12       20.09      -11.06     14.85 o
   8   9  12       45.73       39.35     11.82 o
   9   9  12        8.09      -14.85     16.18 o
  -4  10  12       27.21       22.76     10.61 o
  -3  10  12        2.55        3.65     13.29 o
  -2  10  12      184.88      214.54     13.93 o
  -1  10  12        3.40       18.07      8.86 o
   0  10  12      236.53      243.11     13.67 o
   1  10  12       53.50       39.72      9.95 o
   2  10  12       23.50       10.85     13.45 o
   3  10  12       53.81       51.26     10.19 o
   4  10  12        1.10        7.20     12.01 o
   5  10  12       71.74       85.20     12.32 o
   6  10  12       21.42       -2.61     15.92 o
   7  10  12        7.99       16.18     10.04 o
   8  10  12        2.11        8.88     14.80 o
  -3  11  12       15.72       12.03     15.14 o
  -2  11  12        7.39       12.39     14.43 o
  -1  11  12       18.69       34.75     10.23 o
   0  11  12        0.85        6.21     13.76 o
   1  11  12       50.95       58.72     10.99 o
   2  11  12       54.85       38.52     10.97 o
   3  11  12        2.17        6.54      9.33 o
   4  11  12       26.84       28.00     10.97 o
   5  11  12        9.26       14.69     14.85 o
   6  11  12        0.06      -14.09     14.09 o
   7  11  12        3.44        7.06     10.11 o
  -1  12  12        2.66      -16.18     16.18 o
   0  12  12        0.10        6.92     14.73 o
   1  12  12       10.17        4.86     13.81 o
   2  12  12       32.09       24.11     11.23 o
   3  12  12        0.75       14.05     10.21 o
   4  12  12       17.42       13.79     15.33 o
   5  12  12        2.07      -11.13     11.65 o
  -3  -9  13        0.29        3.10     15.14 o
  -2  -9  13        0.00       12.10      9.81 o
  -1  -9  13        1.39       -0.99     13.69 o
   0  -9  13        0.03       17.72      9.17 o
   1  -9  13        0.03       -7.91     13.83 o
   2  -9  13       15.87       14.07     15.42 o
   3  -9  13        8.82        5.12     14.40 o
  -5  -8  13        1.06      -14.31     14.31 o
  -4  -8  13        4.31        0.99     15.68 o
  -3  -8  13        2.51       10.38     13.64 o
  -2  -8  13       22.74       25.58     10.40 o
  -1  -8  13       30.85       15.66     10.38 o
   0  -8  13        1.33        0.00     12.08 o
   1  -8  13       20.02       -3.55     16.20 o
   2  -8  13        1.03        7.70      8.93 o
   3  -8  13        3.45      -12.96     14.47 o
   4  -8  13        0.91        5.78     13.95 o
   5  -8  13       11.75       26.29      9.57 o
  -6  -7  13        2.21        8.17     14.66 o
  -5  -7  13        3.38       -3.84      9.12 o
  -4  -7  13       10.41        3.15     10.56 o
  -3  -7  13        0.91        9.03      8.95 o
  -2  -7  13       35.70       55.00     10.64 o
  -1  -7  13        5.13       11.30     12.70 o
   0  -7  13       52.79       62.18     10.33 o
   1  -7  13        7.12       16.39      8.65 o
   2  -7  13      123.79      124.10     12.13 o
   3  -7  13       28.60       19.19      9.95 o
   4  -7  13        9.64       16.56      9.26 o
   5  -7  13        0.13        5.52     12.74 o
   6  -7  13        4.50      -15.80     15.80 o
  -7  -6  13        1.19        3.08     15.02 o
  -6  -6  13        5.88        6.66     13.43 o
  -5  -6  13        0.53       -7.08     12.77 o
  -4  -6  13        0.87       -9.95     12.67 o
  -3  -6  13        4.48       11.75      8.74 o
  -2  -6  13       12.98       -1.49     11.99 o
  -1  -6  13      100.79       97.47     10.33 o
   0  -6  13       10.31        2.87      8.57 o
   1  -6  13       22.33       16.53      8.88 o
   2  -6  13       16.76        8.05     12.39 o
   3  -6  13       15.92       17.29      7.96 o
   4  -6  13       36.11       46.90      9.88 o
   5  -6  13       46.51       67.27     10.07 o
   6  -6  13       67.81       65.73     11.91 o
   7  -6  13        1.23        5.31      9.29 o
  -7  -5  13        6.25       -0.97     14.02 o
  -6  -5  13        0.60        8.01     12.82 o
  -5  -5  13       20.95       34.09      9.43 o
  -4  -5  13        3.22        0.76     11.70 o
  -3  -5  13        0.65        0.00     10.54 o
  -2  -5  13        2.05        4.76      9.90 o
  -1  -5  13        3.03        9.21      7.01 o
   0  -5  13        6.38        9.36      6.51 o
   1  -5  13        0.13       -3.22      9.26 o
   2  -5  13        0.75       11.18      6.63 o
   3  -5  13      111.75      115.36     10.14 o
   4  -5  13      256.33      244.27     13.48 o
   5  -5  13       14.52        7.60     12.46 o
   6  -5  13       23.55       -3.27     14.38 o
   7  -5  13       40.16       29.30     10.87 o
   8  -5  13        4.87       16.94      9.00 o
  -8  -4  13        0.06      -15.14     15.14 o
  -7  -4  13       12.77        6.44     14.45 o
  -6  -4  13        1.70        2.51     12.74 o
  -5  -4  13       21.98       31.48      9.14 o
  -4  -4  13       10.24        5.31      8.60 o
  -3  -4  13       19.74       35.27      7.44 o
  -2  -4  13       30.11       35.48      7.65 o
  -1  -4  13      176.08      194.62     10.11 o
   0  -4  13      276.42      291.86     12.20 o
   1  -4  13        1.77        6.42      8.91 o
   2  -4  13        2.33       16.04      6.30 o
   3  -4  13       29.19       44.53      6.82 o
   4  -4  13        0.64        9.74     10.11 o
   5  -4  13      273.43      288.45     13.10 o
   6  -4  13       17.16       18.83      8.81 o
   7  -4  13      361.10      345.27     16.72 o
   8  -4  13       16.48        2.70     15.37 o
   9  -4  13       16.01       17.34     10.21 o
  -8  -3  13        1.23       12.65     14.52 o
  -7  -3  13        1.20       -7.91     13.53 o
  -6  -3  13       22.49       33.04      8.98 o
  -5  -3  13        1.39        0.00     10.19 o
  -4  -3  13       79.03       92.41      9.40 o
  -3  -3  13      101.19      111.07      9.74 o
  -2  -3  13       13.53       20.92      6.47 o
  -1  -3  13      175.75      169.75     10.04 o
   0  -3  13      210.55      190.33      9.93 o
   1  -3  13      671.63      679.10     16.13 o
   2  -3  13      113.23      124.01      8.36 o
   3  -3  13      305.99      306.23     12.13 o
   4  -3  13       73.86       80.14      8.46 o
   5  -3  13       48.83       41.26      8.39 o
   6  -3  13       27.17       32.76      7.96 o
   7  -3  13        0.32        9.19     11.25 o
   8  -3  13      110.46      121.57     12.53 o
   9  -3  13       23.61       26.13     10.80 o
  10  -3  13       21.27       22.69     11.25 o
  -8  -2  13        1.94        4.71     13.64 o
  -7  -2  13        4.68       -1.71     12.93 o
  -6  -2  13       25.00       44.70      8.50 o
  -5  -2  13        1.53       -5.52     11.56 o
  -4  -2  13        7.83       19.42      6.80 o
  -3  -2  13       34.72       45.95      7.04 o
  -2  -2  13       21.43       17.60      6.37 o
  -1  -2  13        6.28        5.54      8.88 o
   0  -2  13      571.69      572.93     14.19 o
   1  -2  13      250.87      242.85      9.97 o
   2  -2  13      252.18      253.79     10.47 o
   3  -2  13       12.69       -0.52      6.49 o
   4  -2  13      355.69      353.68     12.22 o
   5  -2  13       11.19       14.24      6.94 o
   6  -2  13        7.55        6.51     10.40 o
   7  -2  13       63.40       67.53      9.36 o
   8  -2  13      101.74      114.32     11.25 o
   9  -2  13        8.11        0.88     13.41 o
  10  -2  13        5.06        7.86     13.90 o
  -9  -1  13        0.09       23.17      9.74 o
  -8  -1  13        5.77       12.93     13.64 o
  -7  -1  13        2.04        0.83     11.84 o
  -6  -1  13       28.98        4.45     12.32 o
  -5  -1  13       62.21       52.33      8.88 o
  -4  -1  13      120.07      108.28      9.71 o
  -3  -1  13       44.10       56.92      7.25 o
  -2  -1  13       31.12       26.22      6.47 o
  -1  -1  13      177.35      150.99      8.17 o
   0  -1  13        1.31       -0.90      7.44 o
   1  -1  13        3.52       -5.40      8.10 o
   2  -1  13      587.38      573.83     13.43 o
   3  -1  13        0.06        6.21      8.29 o
   4  -1  13      309.99      302.26     11.61 o
   5  -1  13       40.64       49.29      7.75 o
   6  -1  13        0.40        5.52      6.42 o
   7  -1  13        2.36       -8.86     10.54 o
   8  -1  13       81.08       71.35     10.54 o
   9  -1  13      109.95       82.15     12.34 o
  10  -1  13        0.50        9.45      9.00 o
  -9   0  13        1.73        9.19     14.71 o
  -8   0  13        2.01      -10.07     13.10 o
  -7   0  13        1.16       -9.00     13.00 o
  -6   0  13       89.17       84.35     10.26 o
  -5   0  13       27.26       16.98      8.65 o
  -4   0  13      135.61      145.23      9.33 o
  -3   0  13       40.90       22.55      7.60 o
  -2   0  13      290.81      277.83     10.68 o
  -1   0  13        1.42       -0.90      6.99 o
   0   0  13        7.62       -7.56      7.56 o
   1   0  13      334.54      304.15     10.02 o
   2   0  13     1084.38     1007.60     16.42 o
   3   0  13        3.24        4.52      8.20 o
   4   0  13       53.28       54.91      7.37 o
   5   0  13      116.70      113.37      8.60 o
   6   0  13      311.90      299.79     12.20 o
   7   0  13        7.93       14.07      6.94 o
   8   0  13      449.82      393.74     15.97 o
   9   0  13       21.90       35.60      9.81 o
  10   0  13       38.82       48.54      9.95 o
  11   0  13        0.26       13.81     10.21 o
  -9   1  13       14.81       34.80     10.21 o
  -8   1  13        0.92       21.98      9.12 o
  -7   1  13       15.40       17.98      9.07 o
  -6   1  13        0.09        1.47     11.06 o
  -5   1  13      138.09      144.09     10.04 o
  -4   1  13      173.71      178.89     10.56 o
  -3   1  13      644.92      622.66     15.23 o
  -2   1  13      646.83      633.81     14.35 o
  -1   1  13      433.99      393.31     11.54 o
   0   1  13      104.15      112.61      7.30 o
   2   1  13      298.31      299.70      9.57 o
   3   1  13      340.04      353.42     10.68 o
   4   1  13       11.15       16.96      5.83 o
   5   1  13      239.03      274.59     10.56 o
   6   1  13       21.57       30.27      6.92 o
   7   1  13      128.23      103.54      9.71 o
   8   1  13        0.93       -8.55     12.36 o
   9   1  13      400.54      396.44     16.58 o
  10   1  13       73.33       61.87     11.94 o
  11   1  13       22.72       33.09      9.90 o
  -9   2  13        5.90      -15.73     15.73 o
  -8   2  13       21.79       10.19     14.50 o
  -7   2  13       23.51       37.62      9.12 o
  -6   2  13       12.04       20.28      8.53 o
  -5   2  13        7.07       -7.25     11.42 o
  -4   2  13        6.88        5.90      9.55 o
  -3   2  13      270.70      269.83     10.97 o
  -2   2  13      410.63      378.13     12.10 o
  -1   2  13     2038.00     1873.32     22.34 o
   0   2  13      200.38      200.85      8.60 o
   1   2  13      732.95      723.47     13.79 o
   2   2  13       31.57       33.04      5.64 o
   3   2  13       36.17       29.70      6.04 o
   4   2  13       82.56       74.43      7.27 o
   5   2  13      278.08      262.60     10.42 o
   6   2  13       93.44      107.23      8.20 o
   7   2  13        3.47        0.64     10.61 o
   8   2  13       39.12       43.42      9.21 o
   9   2  13       43.24       34.84      9.93 o
  10   2  13        0.13        8.88     13.86 o
  11   2  13        9.16        0.99     15.21 o
  -8   3  13        3.02      -11.37     15.21 o
  -7   3  13       31.38       43.18     10.26 o
  -6   3  13       34.45       37.45      8.76 o
  -5   3  13       74.18       97.74      9.64 o
  -4   3  13        3.10       16.39      6.49 o
  -3   3  13        0.62       -8.98      8.98 o
  -2   3  13      363.98      368.86     11.75 o
  -1   3  13       44.72       44.27      6.56 o
   0   3  13      125.92      109.03      7.51 o
   1   3  13        5.15        0.00      7.30 o
   2   3  13       14.59       22.27      5.42 o
   3   3  13      258.40      255.14      9.48 o
   4   3  13      421.05      409.58     11.96 o
   5   3  13       68.07       61.16      7.49 o
   6   3  13        6.74       11.99      7.41 o
   7   3  13        8.75        1.28     10.80 o
   8   3  13       15.86       27.64      7.58 o
   9   3  13       16.31       21.41      8.74 o
  10   3  13       54.67       53.72     10.94 o
  11   3  13       28.85       18.86     11.54 o
  -8   4  13        6.91        1.94     10.40 o
  -7   4  13       55.10       51.71     11.09 o
  -6   4  13       50.53       33.78     10.64 o
  -5   4  13       57.26       51.45      9.36 o
  -4   4  13       40.73       43.49      7.72 o
  -3   4  13        5.63        4.03      6.40 o
  -2   4  13       15.37        3.15      6.82 o
  -1   4  13      354.66      344.89     11.13 o
   0   4  13      508.40      452.81     12.32 o
   1   4  13      110.56       91.22      7.41 o
   2   4  13      245.39      237.00      9.71 o
   3   4  13     1243.99     1220.27     18.90 o
   4   4  13        2.93       -0.50      9.07 o
   5   4  13      178.74      197.58     10.26 o
   6   4  13      318.72      301.36     12.51 o
   7   4  13      236.63      265.35     12.65 o
   8   4  13        2.48       19.49      8.05 o
   9   4  13       27.63       24.16      9.62 o
  10   4  13        7.78      -14.14     14.14 o
  11   4  13        2.56       14.52      9.88 o
  -8   5  13       28.82       39.68     11.28 o
  -7   5  13       24.69       25.65     10.73 o
  -6   5  13      146.30      134.81     12.51 o
  -5   5  13       34.67       37.92      9.76 o
  -4   5  13      488.12      480.08     15.59 o
  -3   5  13        0.79       -7.37      9.74 o
  -2   5  13      161.95      158.85      9.66 o
  -1   5  13      182.66      177.09      9.74 o
   0   5  13        7.26       18.57      6.18 o
   1   5  13      239.97      236.64      9.78 o
   2   5  13        0.69        7.60      5.83 o
   3   5  13      265.63      272.84     10.54 o
   4   5  13      572.09      574.31     14.73 o
   5   5  13       23.18       18.36      7.39 o
   6   5  13      277.21      297.83     12.48 o
   7   5  13       12.61        4.05     12.58 o
   8   5  13      106.63      107.35     11.32 o
   9   5  13        1.07       14.47      8.76 o
  10   5  13       74.15       81.77     11.89 o
  11   5  13       16.04       19.38     11.06 o
  -7   6  13       32.39       35.72     11.42 o
  -6   6  13       50.06       55.03     10.71 o
  -5   6  13      171.18      206.27     12.15 o
  -4   6  13       21.26        7.94     10.71 o
  -3   6  13      121.46      106.38     10.26 o
  -2   6  13       10.80       13.76      6.80 o
  -1   6  13      121.64      124.31      9.24 o
   0   6  13      990.97      961.70     18.50 o
   1   6  13       25.67       20.06      7.11 o
   2   6  13      609.22      567.32     14.64 o
   3   6  13        2.04       11.96      6.56 o
   4   6  13       62.52       59.57      8.05 o
   5   6  13        4.55        1.80      9.76 o
   6   6  13       10.25       10.09      7.49 o
   7   6  13      145.87      127.37     11.25 o
   8   6  13       88.98      112.94     10.94 o
   9   6  13        5.99        3.43      9.24 o
  10   6  13        3.57       19.92     10.33 o
  -7   7  13        4.47       21.51      9.88 o
  -6   7  13        8.68       10.26     15.11 o
  -5   7  13        9.27        7.65     12.41 o
  -4   7  13      108.25      123.41     10.90 o
  -3   7  13       48.63       48.11      8.46 o
  -2   7  13        0.33        2.01     10.16 o
  -1   7  13        0.86        0.31      6.75 o
   0   7  13       27.13       25.39      7.30 o
   1   7  13       66.30       60.21      8.22 o
   2   7  13        1.11       10.54      6.75 o
   3   7  13      309.43      323.65     12.74 o
   4   7  13       52.39       74.14      8.29 o
   5   7  13       23.20       21.84      7.70 o
   6   7  13        3.81       -8.36     12.20 o
   7   7  13       31.14       54.69      9.03 o
   8   7  13        2.14       18.90      8.76 o
   9   7  13        3.04       -7.20     15.07 o
  10   7  13        0.22      -15.56     15.56 o
  -6   8  13       21.22       33.99     10.68 o
  -5   8  13        0.27       -9.17     12.77 o
  -4   8  13       57.68       55.41      9.88 o
  -3   8  13        5.43       -4.71     13.74 o
  -2   8  13        0.31        2.94     10.45 o
  -1   8  13        0.98        9.40      7.51 o
   0   8  13        2.33        6.04     10.83 o
   1   8  13      147.67      116.24      9.93 o
   2   8  13      112.24      122.82      9.83 o
   3   8  13       91.79       97.57      9.62 o
   4   8  13       64.67       76.94      9.66 o
   5   8  13       84.40       73.50     10.42 o
   6   8  13       80.83       76.53     11.09 o
   7   8  13       37.04        7.27     14.64 o
   8   8  13       90.62      113.32     12.08 o
   9   8  13       19.63       30.44     10.14 o
  -5   9  13       53.01       72.58     11.82 o
  -4   9  13       18.45       30.44     10.23 o
  -3   9  13      206.44      216.13     14.14 o
  -2   9  13       71.49       78.24     10.97 o
  -1   9  13        4.98        3.08     12.06 o
   0   9  13        6.58        2.23     11.61 o
   1   9  13        7.60        8.01     11.82 o
   2   9  13        6.64        7.20     12.29 o
   3   9  13       28.85       37.85      9.97 o
   4   9  13      223.50      204.31     13.60 o
   5   9  13      289.31      362.47     15.94 o
   6   9  13       12.15        8.20     10.02 o
   7   9  13       75.01       79.90     11.89 o
   8   9  13        0.15        8.43     13.69 o
   9   9  13        7.73       -3.03     15.37 o
  -4  10  13       27.27       34.25     12.10 o
  -3  10  13      110.98      123.46     13.48 o
  -2  10  13       22.78       39.84     10.16 o
  -1  10  13       20.45       17.98      9.50 o
   0  10  13       43.40       62.89     10.40 o
   1  10  13       28.08       17.03      9.31 o
   2  10  13        4.80        7.20     11.70 o
   3  10  13       19.80        0.81     13.15 o
   4  10  13       10.11        0.40      9.97 o
   5  10  13       54.41       26.06     11.65 o
   6  10  13       39.52       25.06     10.83 o
   7  10  13        2.08       -9.48     14.35 o
   8  10  13       19.79       34.30     12.01 o
  -2  11  13       72.81       61.30     12.20 o
  -1  11  13       21.79        8.53     11.28 o
   0  11  13        0.98       -1.85     13.27 o
   1  11  13        4.08       -3.60     14.71 o
   2  11  13       16.58       24.94      9.07 o
   3  11  13        1.93       -3.58     13.76 o
   4  11  13       43.23       15.52     17.29 o
   5  11  13       11.36       14.09     14.28 o
   6  11  13        1.11      -14.69     16.34 o
   7  11  13        2.52       -9.26     14.80 o
   0  12  13       21.22       12.25     16.94 o
   1  12  13        0.08       -5.00     14.35 o
   2  12  13       27.17        0.00     16.61 o
   3  12  13        6.73      -16.77     16.77 o
   4  12  13        0.71      -16.18     16.18 o
  -1  -9  14        0.78       -7.20     15.28 o
   0  -9  14        0.58       10.21     12.67 o
   1  -9  14        3.01       23.57      9.69 o
  -4  -8  14        0.44        0.00     14.78 o
  -3  -8  14       13.62       12.77     15.63 o
  -2  -8  14        0.23       11.42     14.38 o
  -1  -8  14       33.42       35.89     11.46 o
   0  -8  14        0.01       -7.39     13.12 o
   1  -8  14       14.84       23.17      9.45 o
   2  -8  14       16.79       19.76     10.04 o
   3  -8  14        7.27        6.75     14.21 o
   4  -8  14        8.84       -4.00     13.95 o
  -5  -7  14        0.15       14.07     14.64 o
  -4  -7  14        6.21       -4.76     14.38 o
  -3  -7  14        0.98      -13.95     13.95 o
  -2  -7  14       94.76       87.43     12.67 o
  -1  -7  14       12.02       21.53      9.50 o
   0  -7  14       52.14       61.33     10.94 o
   1  -7  14        1.56        4.17     13.41 o
   2  -7  14       22.34       20.80      9.59 o
   3  -7  14        4.27       -1.75     13.15 o
   4  -7  14        6.12       10.00     12.96 o
   5  -7  14       26.27       39.20      9.85 o
   6  -7  14       10.37       13.17     14.31 o
  -6  -6  14        0.32      -14.52     14.52 o
  -5  -6  14        0.04        1.87     11.94 o
  -4  -6  14        0.04        1.30      8.67 o
  -3  -6  14        0.27       -2.46     12.98 o
  -2  -6  14        4.09      -12.96     12.96 o
  -1  -6  14        8.91        9.57      8.86 o
   0  -6  14       27.38       25.27      9.43 o
   1  -6  14       16.75        2.27     12.89 o
   2  -6  14       60.69       63.27     10.04 o
   3  -6  14        7.14       -6.32     13.10 o
   4  -6  14        7.81       10.33      8.60 o
   5  -6  14        0.08        2.61     13.27 o
   6  -6  14       18.19       25.56      9.66 o
   7  -6  14        0.41        0.99     15.09 o
  -7  -5  14        4.43       15.28     15.47 o
  -6  -5  14        3.52       -3.74     14.59 o
  -5  -5  14        0.46        1.30      8.48 o
  -4  -5  14        6.18        8.10     13.10 o
  -3  -5  14        3.56        6.80      8.48 o
  -2  -5  14        8.61        2.16     11.49 o
  -1  -5  14       52.47       40.01      8.98 o
   0  -5  14       46.70       64.55      8.43 o
   1  -5  14        0.91       -4.10     10.83 o
   2  -5  14        4.84        9.36      7.58 o
   3  -5  14        2.38       12.53      7.84 o
   4  -5  14       30.34       40.55      8.48 o
   5  -5  14       10.57      -12.74     13.57 o
   6  -5  14      121.11      130.21     12.58 o
   7  -5  14        4.67       11.96      9.33 o
   8  -5  14        1.64        6.99     13.22 o
  -7  -4  14        2.93       -7.75     14.54 o
  -6  -4  14        9.81        7.08     14.45 o
  -5  -4  14       10.92       -0.81     13.79 o
  -4  -4  14       19.23       19.97      9.00 o
  -3  -4  14        0.21       14.66      7.37 o
  -2  -4  14        8.35       -5.28     11.87 o
  -1  -4  14       13.41       19.99      7.44 o
   0  -4  14       24.68       26.08      7.77 o
   1  -4  14       41.52       38.40      8.20 o
   2  -4  14       16.98       26.44      7.22 o
   3  -4  14      112.30      120.90      9.64 o
   4  -4  14      117.23      128.55     10.40 o
   5  -4  14       27.14        6.59     12.72 o
   6  -4  14       49.95       39.37     10.09 o
   7  -4  14      105.89       84.97     12.25 o
   8  -4  14       36.44       27.95     11.30 o
   9  -4  14       31.55       28.05     11.65 o
  -8  -3  14        2.71        1.02     15.02 o
  -7  -3  14       31.14       15.73     16.49 o
  -6  -3  14        1.31        4.22     12.70 o
  -5  -3  14       78.89       73.48     10.73 o
  -4  -3  14        5.84       -2.82     12.18 o
  -3  -3  14      216.39      251.75     12.10 o
  -2  -3  14        1.56        2.44      9.78 o
  -1  -3  14      427.43      422.47     13.93 o
   0  -3  14      265.07      282.85     11.54 o
   1  -3  14       82.36       94.13      7.89 o
   2  -3  14       25.31       22.41      7.58 o
   3  -3  14      198.30      192.58     10.73 o
   4  -3  14       20.46       17.93      7.37 o
   5  -3  14        0.20        3.36     10.56 o
   6  -3  14       23.01       24.47      8.50 o
   7  -3  14      163.52      160.93     12.55 o
   8  -3  14        0.51       -2.63     13.95 o
   9  -3  14       21.17       34.13     10.11 o
  -8  -2  14        0.28       -7.91     14.26 o
  -7  -2  14        2.92        2.68     12.29 o
  -6  -2  14        5.68        3.25     12.18 o
  -5  -2  14        0.84       13.60      7.58 o
  -4  -2  14      104.48      125.81     10.02 o
  -3  -2  14        9.65        4.90      7.34 o
  -2  -2  14       31.03       27.45      7.63 o
  -1  -2  14        4.65        6.51      8.72 o
   0  -2  14       34.43       30.23      6.66 o
   1  -2  14      244.46      245.76     10.23 o
   2  -2  14       68.98       64.34      7.39 o
   3  -2  14      396.41      386.80     12.84 o
   4  -2  14       10.92        5.26      9.74 o
   5  -2  14        9.11        1.26     10.35 o
   6  -2  14       72.33       92.22      9.05 o
   7  -2  14        0.01        9.36      7.75 o
   8  -2  14        9.97      -10.73     13.38 o
   9  -2  14        3.59        0.92     13.81 o
  10  -2  14       12.34       13.12     11.01 o
  -8  -1  14        2.99      -14.90     14.90 o
  -7  -1  14       16.21       35.34      9.17 o
  -6  -1  14       16.32       25.16      9.31 o
  -5  -1  14        1.92       -9.95     11.63 o
  -4  -1  14       12.63       24.82      7.22 o
  -3  -1  14       62.65       62.30      8.24 o
  -2  -1  14       31.68       39.87      6.56 o
  -1  -1  14        5.61        5.61      8.20 o
   0  -1  14      180.52      149.33      8.53 o
   1  -1  14      726.98      726.48     15.63 o
   2  -1  14       17.68       -0.50      9.29 o
   3  -1  14      134.92      137.55      9.05 o
   4  -1  14      291.67      283.09     11.82 o
   5  -1  14       92.93       95.37      8.57 o
   6  -1  14        6.79       -8.39     11.04 o
   7  -1  14       14.97       10.66      7.58 o
   8  -1  14       27.06       18.50      9.93 o
   9  -1  14        8.46        7.86     14.12 o
  10  -1  14        1.90        3.39      9.81 o
  -8   0  14       16.93       27.34     10.21 o
  -7   0  14        2.47      -13.41     13.41 o
  -6   0  14       30.74        6.96     12.34 o
  -5   0  14       11.00        0.00     11.04 o
  -4   0  14       43.42       42.78      7.77 o
  -3   0  14      246.57      251.33     11.46 o
  -2   0  14        2.25       -8.91     10.59 o
  -1   0  14        8.29        7.37      8.39 o
   0   0  14        0.92       -6.11      8.55 o
   2   0  14      817.30      807.02     15.70 o
   3   0  14       11.16        9.78      5.80 o
   4   0  14     1507.72     1482.97     22.01 o
   5   0  14      183.97      171.07     10.78 o
   6   0  14      111.62      104.18      9.59 o
   7   0  14        0.76        2.04      7.34 o
   8   0  14       83.13       84.59     10.30 o
   9   0  14        8.65       -7.60     12.51 o
  10   0  14        5.81       11.30      9.43 o
  -8   1  14        3.71        3.84     13.62 o
  -7   1  14       19.47        6.87     14.50 o
  -6   1  14       64.29       80.92     10.38 o
  -5   1  14       38.38       51.57      9.00 o
  -4   1  14      106.60      107.64      9.93 o
  -3   1  14        3.19        5.05      9.69 o
  -2   1  14     1133.82     1118.87     19.47 o
  -1   1  14        0.19       -8.50      8.50 o
   0   1  14     1020.10      870.57     15.92 o
   1   1  14      183.30      185.14      8.50 o
   2   1  14       60.87       75.30      6.40 o
   3   1  14      127.20      132.58      7.94 o
   4   1  14       25.01       19.19      6.77 o
   5   1  14      797.31      828.98     17.60 o
   6   1  14      239.68      261.56     11.42 o
   7   1  14       71.39       73.50      9.29 o
   8   1  14       71.81       66.99      9.76 o
   9   1  14        1.52        2.49     13.34 o
  10   1  14        0.57      -14.12     14.12 o
  11   1  14        8.27        1.02     13.34 o
  -8   2  14        5.14       -2.91     14.52 o
  -7   2  14       11.05       29.96      9.19 o
  -6   2  14       22.34       10.90     12.55 o
  -5   2  14       33.92       19.92      9.24 o
  -4   2  14       15.50       25.82      6.92 o
  -3   2  14      203.30      195.85     10.59 o
  -2   2  14      325.38      346.81     11.61 o
  -1   2  14      416.51      378.41     12.22 o
   0   2  14       14.43       21.67      6.16 o
   1   2  14     1126.91     1036.03     17.32 o
   2   2  14      307.41      324.62     10.61 o
   3   2  14        3.79        1.42      5.64 o
   4   2  14      301.14      292.50     11.01 o
   5   2  14      152.39      154.25      9.55 o
   6   2  14        0.26        2.98      9.07 o
   7   2  14       15.83        4.60     10.59 o
   8   2  14       12.82       10.97     12.08 o
   9   2  14       13.79      -14.64     14.64 o
  10   2  14       15.38        2.72     15.37 o
  11   2  14        3.30       -5.07     15.75 o
  -8   3  14       12.10        8.88     14.43 o
  -7   3  14        0.37        0.88     12.32 o
  -6   3  14       63.84       68.08     10.92 o
  -5   3  14        8.18        7.86     11.46 o
  -4   3  14       71.49       81.04      8.74 o
  -3   3  14       11.41        9.38      9.59 o
  -2   3  14        8.79       10.40      6.04 o
  -1   3  14      479.51      464.80     12.91 o
   0   3  14       15.70       13.50      5.78 o
   1   3  14      775.42      668.82     14.26 o
   2   3  14      151.44      138.19      8.10 o
   3   3  14       36.91       27.36      6.42 o
   4   3  14        0.58        2.80      5.66 o
   5   3  14      216.40      202.44     10.33 o
   6   3  14      125.75      142.01      9.48 o
   7   3  14       22.52       25.44      7.91 o
   8   3  14        6.63        1.47     10.97 o
   9   3  14       35.57       18.78      9.88 o
  10   3  14       23.58       35.48     10.28 o
  11   3  14        1.27       -4.05     14.95 o
  -8   4  14       18.73       22.88     11.25 o
  -7   4  14       49.03       63.20     10.21 o
  -6   4  14        8.84        0.83     12.63 o
  -5   4  14      188.27      186.87     12.79 o
  -4   4  14        0.29       -3.70      7.46 o
  -3   4  14        1.91        0.00      9.74 o
  -2   4  14        2.55        5.87      6.11 o
  -1   4  14      757.70      737.90     16.11 o
   0   4  14       16.30       23.36      6.28 o
   1   4  14      388.97      386.04     11.70 o
   2   4  14      560.87      524.45     13.38 o
   3   4  14     1106.71     1042.95     18.33 o
   4   4  14        0.47       -9.38      9.38 o
   5   4  14      537.84      476.60     14.57 o
   6   4  14       96.24      112.68      9.90 o
   7   4  14       62.03       52.26      9.74 o
   8   4  14        1.44       -5.21     12.22 o
   9   4  14       53.66       45.50     10.83 o
  10   4  14       36.46       33.09     10.56 o
  11   4  14        5.82       -9.19     15.70 o
  -7   5  14       60.97       82.08     11.13 o
  -6   5  14       34.47       40.10     10.33 o
  -5   5  14      197.91      241.95     13.38 o
  -4   5  14        8.57        9.21      8.34 o
  -3   5  14        0.47        6.49      7.25 o
  -2   5  14       26.32       30.30      7.13 o
  -1   5  14      235.10      215.23     10.78 o
   0   5  14      751.58      692.68     15.82 o
   1   5  14      126.28      104.18      8.76 o
   2   5  14      741.37      699.19     15.61 o
   3   5  14        0.91       -9.81      9.81 o
   4   5  14       70.56       69.36      8.05 o
   5   5  14        6.16       10.64      7.34 o
   6   5  14      514.37      497.82     16.11 o
   7   5  14      233.87      230.88     13.36 o
   8   5  14       59.47       54.91      9.85 o
   9   5  14       38.00       36.05     10.99 o
  10   5  14        1.71      -15.56     15.56 o
  -7   6  14        3.75       27.57     10.00 o
  -6   6  14       21.10       27.31      9.38 o
  -5   6  14        0.00      -13.48     13.48 o
  -4   6  14      281.66      306.57     14.24 o
  -3   6  14       14.70       13.55      8.50 o
  -2   6  14      212.80      214.94     11.35 o
  -1   6  14      136.15      124.60      9.78 o
   0   6  14       25.41       24.75      6.99 o
   1   6  14       77.25       58.15      7.98 o
   2   6  14      211.59      189.08     10.11 o
   3   6  14      253.12      234.11     11.20 o
   4   6  14        9.08        6.54     10.87 o
   5   6  14        3.95      -11.06     11.06 o
   6   6  14       14.29        1.02      8.34 o
   7   6  14       16.60       -9.52     13.29 o
   8   6  14       18.13       32.00      9.05 o
   9   6  14       23.77      -10.54     14.76 o
  10   6  14       40.41       32.90     12.22 o
  -6   7  14       14.01       26.13     10.11 o
  -5   7  14        0.78        2.65     12.91 o
  -4   7  14      117.33      127.98     11.75 o
  -3   7  14        9.09      -13.22     13.22 o
  -2   7  14       14.88       19.80      7.72 o
  -1   7  14      148.06      125.07     10.49 o
   0   7  14      430.14      402.15     14.02 o
   1   7  14      187.39      155.58     10.23 o
   2   7  14       38.64       50.50      7.06 o
   3   7  14       47.56       51.90      8.48 o
   4   7  14        0.42      -11.32     11.32 o
   5   7  14       76.85       69.95      9.29 o
   6   7  14      113.28      125.36     10.73 o
   7   7  14       21.22      -10.87     13.12 o
   8   7  14        8.13      -12.63     15.09 o
   9   7  14        0.50       -9.19     14.31 o
  10   7  14       11.65        0.99     15.42 o
  -6   8  14        7.74       12.41     14.76 o
  -5   8  14        0.08       18.55      9.36 o
  -4   8  14       10.00       15.82      9.07 o
  -3   8  14      137.44      119.69     12.18 o
  -2   8  14        3.78       -3.03     11.37 o
  -1   8  14       72.08       69.90      9.76 o
   0   8  14      248.69      248.86     12.86 o
   1   8  14        3.04        5.42     10.92 o
   2   8  14      359.81      331.08     14.19 o
   3   8  14       12.98       13.29      8.12 o
   4   8  14      359.13      362.28     14.95 o
   5   8  14        6.64        1.47     11.68 o
   6   8  14        2.02      -13.72     13.72 o
   7   8  14        3.82        0.43     10.11 o
   8   8  14        1.61       -7.15     14.47 o
   9   8  14        6.64        1.94     15.44 o
  -5   9  14        0.12      -16.84     16.84 o
  -4   9  14       13.52       12.41     13.86 o
  -3   9  14        0.37       -7.13     15.23 o
  -2   9  14       48.71       31.24     10.73 o
   0   9  14      180.44      202.53     12.08 o
   1   9  14      639.16      578.34     18.67 o
   2   9  14       76.55       79.26     10.04 o
   3   9  14      238.60      239.17     13.34 o
   4   9  14       10.69        6.92     13.90 o
   5   9  14       54.63       42.35     10.87 o
   6   9  14       18.98       25.63     10.19 o
   7   9  14       96.48       80.78     13.62 o
   8   9  14       32.26       22.43     11.91 o
   9   9  14        0.32        9.26     15.63 o
  -4  10  14       11.95       27.50     11.58 o
  -3  10  14       72.61       68.81     12.74 o
  -2  10  14       38.10       30.70     10.78 o
  -1  10  14       65.86       53.89     11.32 o
   0  10  14       71.44       77.10     11.13 o
   1  10  14       13.27       -7.46     13.86 o
   2  10  14       35.71       35.01     10.04 o
   3  10  14        3.42       -3.74      9.29 o
   4  10  14       42.28       24.11     10.94 o
   5  10  14       14.20       -4.38     14.57 o
   7  10  14        0.17        4.83     15.99 o
   8  10  14        6.64       13.83     11.46 o
  -2  11  14        1.83        4.03     16.30 o
  -1  11  14       46.32       38.21     11.61 o
   0  11  14       43.06       39.84     10.47 o
   1  11  14      167.68      173.75     13.55 o
   2  11  14       19.17       -6.40     14.62 o
   3  11  14        7.30       -5.50     15.40 o
   4  11  14        3.28        1.87     15.70 o
   5  11  14        3.46      -16.68     16.68 o
   6  11  14        0.56       -4.97     14.88 o
   1  12  14       10.95        3.06     14.43 o
   2  12  14        7.46       15.14     10.42 o
   3  12  14        9.47       -6.06     16.25 o
   4  12  14        0.05       10.26     15.02 o
  -3  -8  15        7.07        7.27     16.11 o
  -2  -8  15        5.63       10.07      9.40 o
  -1  -8  15        0.12        6.89     13.27 o
   0  -8  15        4.29      -14.83     14.83 o
   1  -8  15        1.51       11.61     13.60 o
   2  -8  15        2.01       -5.87     14.78 o
   3  -8  15       16.02        0.99     15.40 o
  -4  -7  15        1.55        5.99     15.63 o
  -3  -7  15        8.55        2.39     10.99 o
  -2  -7  15        0.49        8.27     14.14 o
  -1  -7  15        8.14        9.85     15.04 o
   0  -7  15       10.88        2.65     14.14 o
   1  -7  15       41.31       44.25     10.56 o
   2  -7  15        0.35        2.23      8.95 o
   3  -7  15        2.87        1.82     14.19 o
   4  -7  15        0.52      -13.24     13.83 o
   5  -7  15        1.46       -2.98     13.64 o
  -5  -6  15       11.54       21.53     10.40 o
  -4  -6  15        3.42      -13.83     14.54 o
  -3  -6  15        0.64      -12.41     12.41 o
  -2  -6  15        3.46        0.00     13.34 o
  -1  -6  15       28.64       51.45      9.21 o
   0  -6  15        0.62       -3.22     13.12 o
   1  -6  15        1.27       -3.17     12.67 o
   2  -6  15       60.52       84.21     10.35 o
   3  -6  15        4.31       -2.49     11.75 o
   4  -6  15        1.73       -0.85      8.55 o
   5  -6  15        3.03        5.45     12.96 o
   6  -6  15       11.09       12.53     15.87 o
   7  -6  15        2.80        5.14     10.14 o
  -6  -5  15       14.19        6.89     14.69 o
  -5  -5  15       18.49       22.86      9.66 o
  -4  -5  15        4.88       19.68      9.00 o
  -3  -5  15        3.97      -10.49     12.32 o
  -2  -5  15       18.25        6.16      9.14 o
  -1  -5  15       12.36       17.91      8.41 o
   0  -5  15       70.86       69.22      9.55 o
   1  -5  15        1.11       10.11     10.94 o
   2  -5  15      136.06      143.55     11.11 o
   3  -5  15       39.45       34.32      9.52 o
   4  -5  15       11.55       20.47      8.50 o
   5  -5  15       19.48       14.97      9.71 o
   6  -5  15       26.43       23.07      9.88 o
   7  -5  15       32.40       27.67      9.90 o
  -7  -4  15        0.19        4.05     13.95 o
  -6  -4  15       11.76       -2.80     14.14 o
  -5  -4  15        1.68        6.87      9.33 o
  -4  -4  15       70.81       70.28     10.49 o
  -3  -4  15        4.96        8.98      7.94 o
  -2  -4  15       13.34        6.40     12.13 o
  -1  -4  15       26.15       29.09      8.01 o
   0  -4  15       54.62       51.90      9.48 o
   1  -4  15       10.78       13.17      7.39 o
   2  -4  15       25.91       24.73      8.15 o
   3  -4  15       95.09       96.48     10.56 o
   4  -4  15      215.13      213.62     12.98 o
   5  -4  15        0.65       -1.54     11.96 o
   6  -4  15      179.17      178.51     13.62 o
   7  -4  15        2.28       -0.88     13.17 o
   8  -4  15       28.67       43.35     10.54 o
  -7  -3  15        1.47      -15.56     15.56 o
  -6  -3  15        4.05        7.98      8.95 o
  -5  -3  15       43.77       54.53      9.83 o
  -4  -3  15       89.59      115.76     11.13 o
  -3  -3  15       38.00       28.35      9.14 o
  -2  -3  15       28.12       32.03      8.05 o
  -1  -3  15       31.77       32.88      8.31 o
   0  -3  15       55.29       62.23      8.01 o
   1  -3  15       26.45       32.38      7.11 o
   2  -3  15      105.07       98.11      8.67 o
   3  -3  15      188.38      191.59     10.94 o
   4  -3  15        0.03        7.65      7.18 o
   5  -3  15       51.52       60.95      8.95 o
   6  -3  15        3.67       22.91      7.53 o
   7  -3  15      111.80      104.84     11.70 o
   8  -3  15       43.36       47.49     10.71 o
   9  -3  15       25.00        7.94     11.42 o
  -8  -2  15        3.12       11.37     13.83 o
  -7  -2  15        2.77       16.89      8.91 o
  -6  -2  15        0.06      -13.60     13.60 o
  -5  -2  15        9.46       19.47      8.01 o
  -4  -2  15       37.67       28.24      9.71 o
  -3  -2  15      157.91      175.36     11.20 o
  -2  -2  15       28.61       22.95      8.01 o
  -1  -2  15      109.56      115.71      9.19 o
   0  -2  15        2.03       -1.73      8.81 o
   1  -2  15       12.08        7.30      9.33 o
   2  -2  15        9.24       13.05      6.63 o
   3  -2  15      179.44      194.38     10.28 o
   4  -2  15      122.05      117.21      9.43 o
   5  -2  15        1.08        6.61     10.21 o
   6  -2  15        0.74        5.00     10.40 o
   7  -2  15       23.14       19.90      8.62 o
   8  -2  15       15.72       31.24      8.84 o
   9  -2  15       10.01        9.43     14.52 o
  -8  -1  15        0.01       12.15     13.12 o
  -7  -1  15        4.26       -0.45      9.38 o
  -6  -1  15        2.99        8.29     12.29 o
  -5  -1  15        0.10       -7.53     11.87 o
  -4  -1  15        2.64       -9.62     11.63 o
  -3  -1  15       76.12       76.94      9.17 o
  -2  -1  15        3.83        2.37      6.99 o
  -1  -1  15       30.65       16.20      7.15 o
   0  -1  15       16.60       18.33      6.56 o
   1  -1  15      232.92      239.81     10.73 o
   2  -1  15      151.19      155.23      9.40 o
   3  -1  15      475.24      483.23     14.19 o
   4  -1  15      127.54      139.88      9.62 o
   5  -1  15       99.08      101.36      9.12 o
   6  -1  15        1.05       -8.81     11.46 o
   7  -1  15        6.36        1.85      7.86 o
   8  -1  15       33.46       17.55      9.29 o
   9  -1  15       48.28       49.60     10.94 o
  10  -1  15        2.71        4.97     15.21 o
  -8   0  15        2.79        7.01     14.14 o
  -7   0  15       34.44       60.10     10.68 o
  -6   0  15        0.39      -13.93     13.93 o
  -5   0  15        3.44        8.12      7.27 o
  -4   0  15        2.39       -1.35     10.73 o
  -3   0  15       53.14       57.51      8.05 o
  -2   0  15      231.34      229.01     10.87 o
  -1   0  15        0.40        7.53      8.46 o
   0   0  15      185.65      221.93     10.14 o
   1   0  15      247.90      244.55     10.40 o
   2   0  15       79.32       92.64      7.72 o
   3   0  15      477.32      452.91     13.29 o
   4   0  15      552.21      520.51     14.92 o
   5   0  15      802.13      784.02     18.29 o
   6   0  15      101.46      101.93      9.78 o
   7   0  15      139.49      139.00     11.04 o
   8   0  15        0.06        7.08     11.96 o
   9   0  15       11.16        3.48     14.26 o
  10   0  15        3.26       16.91      9.52 o
  -8   1  15       17.74       31.50     10.49 o
  -7   1  15        1.11       -8.10     15.07 o
  -6   1  15       50.98       59.29     10.11 o
  -5   1  15        1.50        2.20     10.85 o
  -4   1  15       39.12       31.93      7.94 o
  -3   1  15      104.52      107.87      9.19 o
  -2   1  15        2.55        5.05      9.78 o
  -1   1  15      125.34      122.82      8.62 o
   0   1  15       21.62       47.47      6.44 o
   1   1  15      120.10      129.57      8.46 o
   2   1  15      115.84      118.94      7.77 o
   3   1  15        0.34       -7.65      8.53 o
   4   1  15      621.42      586.53     15.14 o
   5   1  15        0.72        5.21      9.78 o
   6   1  15      370.91      407.29     14.21 o
   7   1  15        4.20        0.69     10.09 o
   8   1  15      195.90      199.57     13.05 o
   9   1  15       37.44       26.39      9.57 o
  10   1  15        5.25       -8.50     14.54 o
  -8   2  15       14.17       11.11     15.80 o
  -7   2  15       25.00        4.55     14.90 o
  -6   2  15       35.20       30.70      9.64 o
  -5   2  15       24.48       19.21      8.86 o
  -4   2  15       15.38       25.44      7.37 o
  -3   2  15        2.16        6.11     10.00 o
  -2   2  15      337.18      391.79     12.77 o
  -1   2  15      134.71      113.27      8.72 o
   0   2  15      449.15      442.42     12.89 o
   1   2  15        2.23       -0.50      8.20 o
   2   2  15      112.00      117.28      7.49 o
   3   2  15       41.73       29.85      6.51 o
   4   2  15       17.92       17.34      6.59 o
   5   2  15       94.90       84.54      8.55 o
   6   2  15      120.80      130.12      9.83 o
   7   2  15       12.81        6.18     11.82 o
   8   2  15       47.62       55.74      9.50 o
   9   2  15        3.79        7.58     12.96 o
  10   2  15       25.88       28.95     10.11 o
  -8   3  15        3.40        2.06     13.86 o
  -7   3  15        3.70      -11.11     13.24 o
  -6   3  15       39.02       41.76      9.69 o
  -5   3  15        8.19       19.61      7.82 o
  -4   3  15       14.70       21.89      7.67 o
  -3   3  15        3.08       -9.85      9.85 o
  -2   3  15      324.04      325.04     12.36 o
  -1   3  15       61.11       38.63      7.91 o
   0   3  15      453.05      402.05     12.70 o
   1   3  15       81.84       98.61      8.15 o
   2   3  15      258.23      250.57      9.90 o
   3   3  15        3.03       -5.14      8.17 o
   4   3  15        0.35        3.77      8.57 o
   5   3  15       72.66       68.15      8.29 o
   6   3  15       31.84       27.90      8.27 o
   7   3  15       31.22       36.10      8.24 o
   8   3  15        0.66        9.12     11.30 o
   9   3  15       43.66       35.72     10.52 o
  10   3  15       21.28        2.80     15.23 o
  -7   4  15        0.06      -10.49     13.86 o
  -6   4  15       41.80       46.12     10.07 o
  -5   4  15        0.84        6.63      8.22 o
  -4   4  15       12.74       -0.71     11.25 o
  -3   4  15        4.62        7.15      7.41 o
  -2   4  15       27.93       16.23      7.58 o
  -1   4  15      581.12      578.97     15.30 o
   0   4  15      425.93      402.05     12.77 o
   1   4  15      853.44      799.46     16.84 o
   2   4  15      245.20      244.55     11.11 o
   3   4  15      306.10      284.96     11.35 o
   4   4  15      171.97      159.58      9.17 o
   5   4  15       67.00       94.25      8.27 o
   6   4  15      365.82      358.28     14.05 o
   7   4  15       19.97       21.34      8.79 o
   8   4  15       30.70       24.26      8.72 o
   9   4  15        1.55      -14.64     14.64 o
  10   4  15        6.12      -15.14     15.14 o
  -7   5  15        5.66       11.89     14.35 o
  -6   5  15        1.31       11.68     13.79 o
  -5   5  15      127.69      140.47     11.73 o
  -4   5  15       39.94       27.19      9.55 o
  -3   5  15      158.42      152.62     11.16 o
  -2   5  15       34.38       33.97      7.91 o
  -1   5  15       20.03       14.92      7.53 o
   0   5  15       13.85       17.69      6.89 o
   1   5  15      111.26      111.95      8.79 o
   2   5  15      354.81      345.51     12.58 o
   3   5  15      627.47      668.30     16.20 o
   4   5  15       40.43       61.82      8.01 o
   5   5  15      418.89      441.78     14.59 o
   6   5  15        5.10       -1.99     11.35 o
   7   5  15       92.98       65.02     10.02 o
   8   5  15        1.52       -3.17     11.68 o
   9   5  15       42.19       36.10     10.85 o
  10   5  15        3.50       -7.67     14.62 o
  -7   6  15        1.18        7.27     13.74 o
  -6   6  15        0.17       -8.50     12.58 o
  -5   6  15      115.69      106.52     12.06 o
  -4   6  15       11.04      -11.06     13.08 o
  -3   6  15      152.20      150.96     10.68 o
  -2   6  15      171.18      191.18     11.39 o
  -1   6  15       98.04       83.90      9.31 o
   0   6  15        3.19       -1.85     10.26 o
   1   6  15        5.02       -9.50      9.50 o
   2   6  15       57.33       50.38      8.27 o
   3   6  15       12.33        9.29      6.89 o
   4   6  15       95.74      133.12      9.59 o
   5   6  15        1.91       -4.57     10.85 o
   6   6  15       28.83       27.95      8.86 o
   7   6  15       63.11       56.26      9.90 o
   8   6  15        9.17      -14.52     14.52 o
   9   6  15        1.45       -1.80     14.05 o
  10   6  15        2.20      -16.39     16.39 o
  -6   7  15        0.15       15.52      9.26 o
  -5   7  15        5.05       31.22      9.36 o
  -4   7  15       95.97       85.84     11.30 o
  -3   7  15       25.73       24.68      9.52 o
  -2   7  15       89.04       79.19     10.21 o
  -1   7  15        1.23       10.40     10.68 o
   0   7  15        0.59       -1.33     10.66 o
   1   7  15        0.51       -9.64     10.85 o
   2   7  15       23.49        2.56     11.68 o
   3   7  15      190.25      176.19     10.92 o
   4   7  15       54.02       78.81      8.93 o
   5   7  15        1.85       -7.70     11.25 o
   6   7  15       49.84       31.58      9.43 o
   7   7  15       96.63       89.30     11.06 o
   8   7  15        6.65       10.35     13.69 o
   9   7  15       14.45       32.38      9.93 o
  10   7  15       13.33        1.02     15.49 o
  -5   8  15        0.14       10.83     13.38 o
  -4   8  15       52.46       55.52     11.18 o
  -3   8  15        5.74       -0.85     13.27 o
  -2   8  15       67.11       62.56     10.26 o
  -1   8  15        3.95        0.76     11.89 o
   0   8  15      162.41      201.13     12.01 o
   1   8  15       22.36       18.52      8.39 o
   2   8  15      161.73      140.85     10.83 o
   3   8  15       58.96       57.89     10.21 o
   4   8  15       77.96       79.73     10.14 o
   5   8  15       95.43       74.00     11.39 o
   6   8  15        8.32        3.20     12.89 o
   7   8  15       53.34       70.52     10.75 o
   8   8  15       72.11       81.27     11.77 o
   9   8  15        0.69      -12.84     14.88 o
  -4   9  15        1.55        6.89     14.71 o
  -3   9  15       47.23       42.87     10.92 o
  -2   9  15       15.40       41.34      8.91 o
  -1   9  15       66.33       48.94     11.01 o
   0   9  15        2.79       -6.40     13.55 o
   1   9  15       59.16       46.97     10.68 o
   2   9  15        3.91       13.43      7.98 o
   3   9  15      149.58      147.41     11.96 o
   4   9  15      244.82      228.23     14.73 o
   5   9  15        0.83       -4.93     14.21 o
   6   9  15       98.55       90.30     11.87 o
   7   9  15       12.36       24.59     10.52 o
   8   9  15       16.46        4.86     15.04 o
  -3  10  15        2.24       -7.04     14.52 o
  -2  10  15       14.21      -10.47     15.33 o
  -1  10  15        7.06       10.02     13.90 o
   0  10  15       72.09       70.52     11.87 o
   1  10  15        2.25        0.00     11.58 o
   2  10  15        8.62       10.16     13.43 o
   3  10  15        0.66       11.06     11.63 o
   4  10  15        0.00      -12.13     14.50 o
   5  10  15       33.03       29.04     10.54 o
   6  10  15        6.07        5.59     14.07 o
   7  10  15       23.42       -6.87     17.98 o
  -1  11  15        4.98      -15.09     15.09 o
   0  11  15        0.60       -9.71     15.85 o
   1  11  15        2.78      -14.97     14.97 o
   2  11  15       10.73      -12.13     14.43 o
   3  11  15        0.11      -15.61     15.61 o
   4  11  15        1.78        0.95     14.57 o
   5  11  15       32.73       32.24     11.46 o
   6  11  15        2.59       16.72     10.64 o
   2  12  15       19.92       20.56     10.94 o
  -1  -8  16        8.75       -2.58     11.42 o
   0  -8  16        2.34      -10.19     15.66 o
   1  -8  16       30.86       26.51     11.75 o
   2  -8  16        9.65       25.80     10.90 o
  -3  -7  16       12.62       23.43     10.56 o
  -2  -7  16       13.09       13.00     10.59 o
  -1  -7  16        8.23       -2.82     16.04 o
   0  -7  16       24.70       31.10     10.61 o
   1  -7  16        5.87      -14.59     14.59 o
   3  -7  16        0.11       12.03      9.29 o
   4  -7  16        0.26      -15.23     15.23 o
  -5  -6  16        0.12        1.02     15.35 o
  -4  -6  16        0.10       -7.75     14.78 o
  -3  -6  16        2.07       22.98      9.17 o
  -2  -6  16        1.45       -0.45      9.85 o
  -1  -6  16       33.53       33.52     10.99 o
   0  -6  16        0.95       11.01     12.48 o
   1  -6  16       55.89       55.83     10.26 o
   2  -6  16        2.30      -13.45     13.45 o
   3  -6  16        1.15       -4.38     12.74 o
   4  -6  16        9.81       -2.72     14.71 o
   5  -6  16        0.12        0.00     12.82 o
   6  -6  16        6.04       11.63      9.74 o
  -6  -5  16        0.35      -15.04     15.04 o
  -5  -5  16        1.67       -3.86     14.02 o
  -4  -5  16        0.26       12.65     12.77 o
  -3  -5  16        0.00       -9.36     12.36 o
  -2  -5  16        7.54        4.88     13.24 o
  -1  -5  16       42.93       42.59      9.81 o
   0  -5  16        0.76        4.64     12.15 o
   1  -5  16       78.96      105.79     10.64 o
   2  -5  16       18.18       10.16     13.55 o
   3  -5  16      113.88      114.36     11.89 o
   4  -5  16        0.04        3.34     11.51 o
   5  -5  16       27.88       32.95     10.40 o
   6  -5  16        8.60       20.54      9.10 o
   7  -5  16        0.04      -11.89     14.76 o
  -6  -4  16        0.55        0.00      9.95 o
  -5  -4  16       23.86       28.12      9.83 o
  -4  -4  16        0.99       -3.36     13.74 o
  -3  -4  16        4.58       10.30     12.29 o
  -2  -4  16        1.37       -7.53     11.28 o
  -1  -4  16        1.14       -5.09     11.37 o
   0  -4  16       77.57       61.92     10.09 o
   1  -4  16        3.62       20.89      7.60 o
   2  -4  16      358.59      352.78     15.73 o
   3  -4  16       20.81       16.56      9.85 o
   4  -4  16      134.65      135.94     11.94 o
   5  -4  16        2.77        2.44     11.84 o
   6  -4  16      114.59      104.27     12.91 o
   7  -4  16       36.09       34.16     10.99 o
   8  -4  16        0.98        2.98     13.93 o
  -7  -3  16        0.05        1.02     14.57 o
  -6  -3  16       13.74       16.34     10.09 o
  -5  -3  16        0.89        0.85     11.96 o
  -4  -3  16       40.45       56.45      9.52 o
  -3  -3  16        0.06       -5.95     12.32 o
  -2  -3  16       37.35       29.18      8.86 o
  -1  -3  16        0.43       -5.40     10.28 o
   0  -3  16        0.49      -10.19     10.19 o
   1  -3  16        1.64        0.66      6.94 o
   2  -3  16        0.23        5.28      6.89 o
   3  -3  16      167.56      169.60     11.68 o
   4  -3  16       53.68       54.72      9.12 o
   5  -3  16       14.78        4.52     12.10 o
   6  -3  16       29.68       38.73      9.00 o
   7  -3  16        3.01        7.77     12.44 o
   8  -3  16       20.42       22.08      9.69 o
   9  -3  16        0.02        6.66     10.11 o
  -7  -2  16        3.67        6.89      9.76 o
  -6  -2  16        0.03      -13.22     13.22 o
  -5  -2  16        8.82        7.84      8.76 o
  -4  -2  16       89.96      109.44     10.87 o
  -3  -2  16        4.11       -8.46     12.44 o
  -2  -2  16       35.19       46.05      8.12 o
  -1  -2  16       56.12       41.43      8.65 o
   0  -2  16       75.56       72.20      8.36 o
   1  -2  16        1.91       10.04      6.77 o
   2  -2  16       28.22       32.88      7.37 o
   3  -2  16       10.95        3.79     10.73 o
   4  -2  16        0.08        0.00     10.14 o
   5  -2  16       10.07        3.53     10.75 o
   6  -2  16        3.15       -7.58     11.80 o
   7  -2  16       26.58       37.50      9.21 o
   8  -2  16       91.98      102.31     11.75 o
   9  -2  16        0.92        9.74     13.83 o
  -7  -1  16        2.08        0.00     14.71 o
  -6  -1  16        2.05        6.14     12.34 o
  -5  -1  16        0.75      -12.29     12.29 o
  -4  -1  16       27.85       23.36      9.52 o
  -3  -1  16       98.27      104.34      9.59 o
  -2  -1  16      126.13      130.21     10.35 o
  -1  -1  16      117.39      108.68      9.66 o
   0  -1  16       28.80       33.97      7.41 o
   1  -1  16       20.23       15.21      6.92 o
   2  -1  16        5.92       -9.26     10.26 o
   3  -1  16       26.23       29.18      7.15 o
   4  -1  16      151.15      134.74     10.21 o
   5  -1  16       38.09       44.98      8.62 o
   6  -1  16        5.37       -0.71     10.83 o
   7  -1  16       11.77        0.00     12.46 o
   8  -1  16       18.77       -0.85     14.09 o
   9  -1  16       20.18       31.74     10.19 o
  10  -1  16        1.18      -11.30     14.50 o
  -7   0  16       25.98       16.61     10.75 o
  -6   0  16        1.23      -10.33     13.64 o
  -5   0  16        0.17        1.56     11.56 o
  -4   0  16       18.41       35.27      8.12 o
  -3   0  16      293.20      302.97     13.29 o
  -2   0  16        6.50        0.00     10.49 o
  -1   0  16      260.33      251.16     11.18 o
   0   0  16      195.04      179.84     10.14 o
   1   0  16      584.93      579.43     15.09 o
   2   0  16       14.00        7.18      9.59 o
   3   0  16      421.67      412.10     13.74 o
   4   0  16      103.09      115.05      9.48 o
   5   0  16      222.57      236.69     11.44 o
   6   0  16        3.88       -1.37     12.27 o
   7   0  16      137.26      149.28     11.25 o
   8   0  16       51.02       53.25      9.71 o
   9   0  16       14.20        3.60     14.26 o
  10   0  16        1.21       13.45      9.81 o
  -7   1  16       24.80       29.30     10.68 o
  -6   1  16       20.83       30.37      8.95 o
  -5   1  16       56.89       83.85     10.02 o
  -4   1  16        9.91       10.59     11.54 o
  -3   1  16       78.44       78.43      9.26 o
  -2   1  16      127.49      129.76      9.59 o
  -1   1  16       40.28       45.98      7.79 o
   0   1  16      127.97      120.50      9.21 o
   1   1  16       97.21       77.34      8.01 o
   2   1  16       71.96       65.35      7.65 o
   3   1  16        0.19        3.86      5.80 o
   4   1  16      178.31      169.86     10.64 o
   5   1  16      336.58      354.68     13.29 o
   6   1  16        5.62       -4.69     11.49 o
   7   1  16       24.37       30.53      8.62 o
   8   1  16       27.40       39.53      8.84 o
   9   1  16        7.42        6.61      8.93 o
  10   1  16        0.93       16.06      8.98 o
  -7   2  16        0.11      -15.37     15.37 o
  -6   2  16       49.40       70.19     10.49 o
  -5   2  16        5.86       -2.35     13.05 o
  -4   2  16       40.49       52.80      8.98 o
  -3   2  16       24.46       36.41      7.58 o
  -2   2  16        2.62        3.01      9.45 o
  -1   2  16       64.53       64.41      7.58 o
   0   2  16       77.36       79.14      7.98 o
   1   2  16      397.73      356.83     12.36 o
   2   2  16        0.49       -8.67      8.67 o
   3   2  16       25.41       22.48      6.32 o
   4   2  16        0.98        6.32      8.76 o
   5   2  16       89.57       95.27      9.03 o
   6   2  16       34.67       32.78      8.53 o
   7   2  16       16.61        4.31     12.67 o
   8   2  16       76.99       84.78      9.97 o
   9   2  16       57.12       62.65     10.87 o
  10   2  16        1.63      -14.43     14.43 o
  -7   3  16        0.07       -6.77     14.78 o
  -6   3  16       31.50       44.70      9.83 o
  -5   3  16       14.26        3.98      9.57 o
  -4   3  16       60.33       53.08      9.50 o
  -3   3  16       16.61        9.95     10.59 o
  -2   3  16      193.04      166.93     10.59 o
  -1   3  16      128.20      118.53      9.19 o
   0   3  16      170.00      164.08      9.90 o
   1   3  16       27.73       38.68      7.04 o
   2   3  16      254.31      227.57     10.52 o
   3   3  16        0.86        4.43      8.50 o
   4   3  16        2.40        6.94      8.98 o
   5   3  16        7.66        4.62      7.46 o
   6   3  16      289.13      288.09     13.27 o
   7   3  16       36.40       53.89      8.76 o
   8   3  16       52.66       64.64     10.42 o
   9   3  16        1.08        1.73     14.47 o
  10   3  16       33.55       20.63     11.28 o
  -7   4  16        1.39       -5.97     13.79 o
  -6   4  16        0.22        3.60     12.82 o
  -5   4  16       71.52       80.80     11.18 o
  -4   4  16       11.64       10.45      7.79 o
  -3   4  16       45.64       38.07      8.84 o
  -2   4  16       52.91       65.95      8.43 o
  -1   4  16        1.96        3.60      9.74 o
   0   4  16      368.81      330.25     12.72 o
   1   4  16       80.47       84.04      8.86 o
   2   4  16     1195.50     1150.73     20.58 o
   3   4  16        8.54       14.26      7.08 o
   4   4  16      126.63      145.92      9.76 o
   5   4  16        0.16        8.20      9.90 o
   6   4  16       38.66       45.36      8.67 o
   7   4  16       68.91       62.37      9.85 o
   8   4  16        0.19       -4.78     12.67 o
   9   4  16       85.30       97.83     11.87 o
  10   4  16       48.64       34.80     11.54 o
  -7   5  16        1.32        0.00     14.28 o
  -6   5  16       15.95       28.59      9.55 o
  -5   5  16       10.45       13.27      9.31 o
  -4   5  16      172.81      174.37     12.44 o
  -3   5  16        1.97       -5.76     12.03 o
  -2   5  16      232.88      225.34     11.51 o
  -1   5  16       78.72       72.91      8.91 o
   0   5  16       14.70       -4.24     10.14 o
   1   5  16      160.64      142.55     10.11 o
   2   5  16        0.31       -3.53      9.45 o
   3   5  16      623.96      617.85     16.39 o
   4   5  16        2.91        9.31     10.35 o
   5   5  16      339.26      369.41     14.40 o
   6   5  16       81.75       77.34      9.57 o
   7   5  16        0.89       10.14      7.77 o
   8   5  16       11.53      -13.38     13.38 o
   9   5  16        0.38      -13.50     13.50 o
  10   5  16       15.54        7.86     14.52 o
  -6   6  16        0.05        3.93     12.67 o
  -5   6  16       38.47       37.81     10.40 o
  -4   6  16       75.33       72.53     10.85 o
  -3   6  16       80.51       80.09      9.88 o
  -2   6  16        8.73        9.26     10.64 o
  -1   6  16      115.53       91.55      9.45 o
   0   6  16        1.96       -9.05     10.45 o
   1   6  16        4.17        1.59      7.20 o
   2   6  16       18.08       15.68      7.39 o
   3   6  16       63.67       60.71      8.34 o
   4   6  16        3.09       -6.23      7.44 o
   5   6  16        2.47        6.89      7.32 o
   6   6  16       18.19       14.31      9.10 o
   7   6  16       56.35       41.38     10.19 o
   8   6  16       13.78        1.71     12.86 o
   9   6  16       19.52       23.57     10.35 o
  10   6  16       18.19       25.25     11.01 o
  -6   7  16        0.17      -14.00     14.00 o
  -5   7  16       17.31        0.95     14.62 o
  -4   7  16        0.53        5.26     12.34 o
  -3   7  16      215.06      223.49     13.74 o
  -2   7  16        1.40       -2.30     11.32 o
  -1   7  16      260.05      247.23     13.12 o
   0   7  16        4.33       17.77      7.18 o
   1   7  16        4.31       -2.72     10.59 o
   2   7  16       25.46       33.80      8.34 o
   3   7  16        1.10        8.20     11.11 o
   4   7  16        3.45       -5.61     11.25 o
   5   7  16       32.96       41.10      9.14 o
   6   7  16       14.17       22.12      8.48 o
   7   7  16      102.86      104.58     12.27 o
   8   7  16        0.15       11.54      8.93 o
   9   7  16       22.66       30.79     11.16 o
  -5   8  16        0.06       -2.04      9.83 o
  -4   8  16       36.69       45.15     11.35 o
  -3   8  16      124.43      128.67     12.39 o
  -2   8  16       95.55      122.35     11.91 o
  -1   8  16       90.73       82.17     11.23 o
   0   8  16      137.75      136.73     10.71 o
   1   8  16       71.71       65.88      9.50 o
   2   8  16        2.02      -12.48     12.48 o
   3   8  16       58.08       37.40      9.69 o
   4   8  16       59.87       58.03     10.38 o
   5   8  16        4.24        5.52     12.98 o
   6   8  16        6.96       12.44      9.43 o
   7   8  16       39.49       48.47     10.38 o
   8   8  16       60.07       46.83     12.06 o
   9   8  16        0.99       11.11     15.02 o
  -4   9  16        0.52      -15.37     15.37 o
  -3   9  16       29.04       46.57     10.99 o
  -2   9  16      112.01      112.28     12.82 o
  -1   9  16       37.81       49.29     10.66 o
   0   9  16      183.50      176.66     14.02 o
   1   9  16        0.17       10.52     12.25 o
   2   9  16       31.37       36.12      9.12 o
   3   9  16        0.41        3.22     11.99 o
   4   9  16      123.34      103.82     11.87 o
   5   9  16       31.95       55.38     10.26 o
   6   9  16       49.09       41.45     11.11 o
   7   9  16       16.05       21.20     11.04 o
   8   9  16        2.52       -0.99     14.80 o
  -3  10  16        7.28       25.25     10.19 o
  -2  10  16        2.17        4.90     13.74 o
  -1  10  16        4.35       -1.87     13.50 o
   0  10  16        5.13      -10.87     13.50 o
   1  10  16       23.36       29.73      9.90 o
   2  10  16        7.99        0.88      9.59 o
   3  10  16        7.38       26.06      9.85 o
   4  10  16       23.00        0.90     15.89 o
   5  10  16        0.91        2.77     14.78 o
   6  10  16        0.40       13.00      9.40 o
   7  10  16       13.24       14.66     11.54 o
  -1  11  16        1.45      -15.30     15.30 o
   0  11  16        3.68       -2.98     14.92 o
   1  11  16       11.91       -0.97     15.63 o
   2  11  16        1.29        3.86     13.31 o
   3  11  16        0.85       -0.97     13.38 o
   4  11  16        0.01        5.40     10.33 o
   5  11  16       11.27       20.16     11.68 o
  -2  -7  17        4.15      -15.40     15.40 o
  -1  -7  17        0.56       10.92     13.50 o
   0  -7  17        1.51       -2.94     13.69 o
   1  -7  17        0.59      -13.72     13.72 o
   2  -7  17        0.10      -15.49     15.49 o
   3  -7  17        0.12        7.08     14.47 o
  -4  -6  17        2.34       -3.06     15.30 o
  -3  -6  17        1.28        5.83     13.90 o
  -2  -6  17        0.79       -6.56     13.93 o
  -1  -6  17        0.71        2.72     13.86 o
   0  -6  17        0.09       18.86      9.00 o
   1  -6  17        1.29       -2.68     13.62 o
   2  -6  17        6.35       -2.72      9.66 o
   3  -6  17        0.03       -3.70     14.05 o
   4  -6  17        0.34      -14.21     14.21 o
   5  -6  17        0.49        6.54      8.72 o
  -5  -5  17        1.66      -14.92     14.92 o
  -4  -5  17        1.96       -5.71     12.58 o
  -3  -5  17        3.25       -0.90     13.43 o
  -2  -5  17        0.13        1.73     13.31 o
  -1  -5  17       32.79       30.23      9.93 o
   0  -5  17       56.45       48.68     11.63 o
   1  -5  17       31.92       13.55     10.49 o
   2  -5  17       26.16       36.53     11.04 o
   3  -5  17       22.88        9.36     14.09 o
   4  -5  17        3.89        1.75     12.84 o
   5  -5  17       13.57      -14.71     14.71 o
  -6  -4  17        0.12      -11.32     15.14 o
  -5  -4  17        9.31        2.87     13.76 o
  -4  -4  17        3.46       17.46      8.86 o
  -3  -4  17        1.69        4.64      8.53 o
  -2  -4  17       18.81       28.19      8.98 o
  -1  -4  17       19.82       25.65      8.36 o
   0  -4  17       27.97       24.35      9.55 o
   1  -4  17      114.17      145.30     11.09 o
   2  -4  17       46.55       47.38     10.07 o
   3  -4  17      129.59      141.77     11.91 o
   4  -4  17       22.21       30.60      9.71 o
   5  -4  17       20.65       37.36      9.14 o
   6  -4  17        5.46       -9.12     14.19 o
   7  -4  17        9.15       29.78      9.81 o
  -6  -3  17        2.07       -7.37      9.97 o
  -5  -3  17        0.81      -11.82     11.96 o
  -4  -3  17       10.10       10.16     13.76 o
  -3  -3  17       36.73       40.91     10.11 o
  -2  -3  17        8.26       11.68      8.10 o
  -1  -3  17      122.59      152.88     11.56 o
   0  -3  17       20.51       26.51      7.96 o
   1  -3  17        4.29       -6.32     11.32 o
   2  -3  17        8.44        6.37     10.75 o
   3  -3  17       15.74        6.89      8.81 o
   4  -3  17       10.15        3.79     11.87 o
   5  -3  17        3.48        8.01     11.54 o
   6  -3  17       76.99       59.67     11.58 o
   7  -3  17       22.26       11.91     15.89 o
   8  -3  17        3.63       23.29      9.38 o
  -7  -2  17        1.55        9.31      9.88 o
  -6  -2  17        0.13        8.53     12.18 o
  -5  -2  17        0.02       -1.75     13.29 o
  -4  -2  17       15.01       14.54      8.57 o
  -3  -2  17        8.10        2.63      8.93 o
  -2  -2  17      166.81      174.53     11.82 o
  -1  -2  17       14.80       24.87      8.15 o
   0  -2  17       65.36       66.28      9.03 o
   1  -2  17       14.15        4.60     10.80 o
   2  -2  17       14.84       -5.28     10.94 o
   3  -2  17       14.85       16.96      7.84 o
   4  -2  17      138.52      133.36     11.18 o
   5  -2  17       11.20      -10.49     13.08 o
   6  -2  17       39.87       42.12      9.71 o
   7  -2  17        0.22       -2.61     14.14 o
   8  -2  17       24.24       30.06     10.71 o
   9  -2  17        0.18        6.14     13.74 o
  -7  -1  17        0.34        6.06     14.43 o
  -6  -1  17        1.33       -5.54     14.12 o
  -5  -1  17        4.53       17.34      8.65 o
  -4  -1  17        8.23       13.64      8.27 o
  -3  -1  17       21.25       21.01      8.60 o
  -2  -1  17      185.21      198.83     12.34 o
  -1  -1  17      109.81      109.32      9.88 o
   0  -1  17      404.23      441.89     14.71 o
   1  -1  17       11.88       26.06      6.75 o
   2  -1  17        0.60        6.87      9.52 o
   3  -1  17       24.91       35.89      7.63 o
   4  -1  17       10.29       16.44      7.39 o
   5  -1  17       21.06       11.01      8.31 o
   6  -1  17        2.74       11.44     12.32 o
   7  -1  17       63.14       65.14     10.80 o
   8  -1  17       61.15       37.28     11.37 o
   9  -1  17        0.15        8.34      9.52 o
  -7   0  17        3.69       12.93     13.83 o
  -6   0  17        3.47        0.00     12.96 o
  -5   0  17        0.20        7.46     12.10 o
  -4   0  17        6.41       11.42      7.63 o
  -3   0  17       23.36       23.97      9.07 o
  -2   0  17        9.05        7.25      7.39 o
  -1   0  17      303.11      296.55     13.12 o
   0   0  17      110.35      152.38      9.83 o
   1   0  17      255.00      237.19     11.75 o
   2   0  17      113.11      124.69      9.43 o
   3   0  17       79.97       72.98      8.88 o
   4   0  17      264.23      276.25     12.60 o
   5   0  17        2.92        6.82     11.04 o
   6   0  17       70.62       74.66     10.07 o
   7   0  17        0.25        0.81     12.77 o
   8   0  17       11.86       24.26      9.26 o
   9   0  17       11.70        0.95     13.60 o
  10   0  17        0.06       -7.30     15.09 o
  -7   1  17        4.58       13.88     10.21 o
  -6   1  17       23.73        9.48     10.68 o
  -5   1  17       26.53       35.74     10.14 o
  -4   1  17        0.15      -12.20     12.20 o
  -3   1  17       39.53       38.26      8.01 o
  -2   1  17       14.88       22.72      7.98 o
  -1   1  17       26.54       34.70      7.70 o
   0   1  17      275.29      269.07     11.89 o
   1   1  17      456.71      472.07     14.14 o
   2   1  17       18.78       16.61      7.32 o
   3   1  17       71.14       77.22      8.24 o
   4   1  17       12.89        8.74     10.64 o
   5   1  17      153.71      147.43     10.04 o
   6   1  17        0.20        2.84      9.97 o
   7   1  17      213.48      226.15     13.24 o
   8   1  17       40.16       49.86     10.49 o
   9   1  17        0.51      -13.62     13.62 o
  10   1  17        0.26       19.90      9.05 o
  -7   2  17       30.58       46.33     10.80 o
  -6   2  17        0.06        7.25     12.63 o
  -5   2  17       60.46       58.60     10.97 o
  -4   2  17       53.04       63.84      9.55 o
  -3   2  17       50.73       45.98      8.86 o
  -2   2  17       22.53       14.28      7.44 o
  -1   2  17        0.27       -3.67     10.30 o
   0   2  17        5.76        7.65      8.79 o
   1   2  17        0.13       -2.30      9.40 o
   2   2  17        0.77        2.89      6.42 o
   3   2  17        0.09       -7.67      9.69 o
   4   2  17        0.55        4.31     10.38 o
   5   2  17      192.32      181.57     11.61 o
   6   2  17       23.15       37.59      8.74 o
   7   2  17       74.09       76.27     10.11 o
   8   2  17        3.74       10.83      8.86 o
   9   2  17       39.66       37.05     11.06 o
  10   2  17        0.12      -14.69     14.69 o
  -7   3  17        8.31        5.07     14.19 o
  -6   3  17       25.95       23.47      9.74 o
  -5   3  17       82.68      105.69     11.11 o
  -4   3  17       42.46       41.48      9.74 o
  -3   3  17       20.53       22.31      9.00 o
  -2   3  17       33.01       20.77      7.67 o
  -1   3  17       35.64       50.10      7.53 o
   0   3  17        0.55        8.05      6.44 o
   1   3  17      285.43      274.23     11.82 o
   2   3  17      203.48      182.28     10.85 o
   3   3  17        4.39       16.06      6.47 o
   4   3  17       12.44        9.00      7.25 o
   5   3  17       16.08       25.61      7.84 o
   6   3  17       99.55      102.43     10.21 o
   7   3  17       30.91       34.32      9.38 o
   8   3  17      170.06      163.94     13.48 o
   9   3  17       72.95       64.79     12.13 o
  10   3  17        5.72        0.00     15.35 o
  -7   4  17        2.96       -5.19     15.07 o
  -6   4  17       23.10       36.83     10.47 o
  -5   4  17        4.38       -8.62     12.55 o
  -4   4  17      115.17      121.38     11.35 o
  -3   4  17       47.40       58.41      8.84 o
  -2   4  17      181.20      182.06     11.35 o
  -1   4  17       12.20       13.81      7.60 o
   0   4  17       70.98       64.69      8.05 o
   1   4  17      139.15      130.33      9.45 o
   2   4  17      166.73      135.61     10.38 o
   3   4  17      185.71      176.09     10.59 o
   4   4  17      103.18      111.10      9.14 o
   5   4  17      171.33      165.65     11.46 o
   6   4  17       40.61       41.50      9.12 o
   7   4  17        6.31        3.86     11.63 o
   8   4  17       11.64       12.63      9.10 o
   9   4  17       26.56       23.47     10.97 o
  10   4  17       26.24       13.12     12.20 o
  -6   5  17        6.92       15.66      9.55 o
  -5   5  17       44.08       62.27     10.23 o
  -4   5  17       11.98       21.41      9.24 o
  -3   5  17       57.99       51.45      9.81 o
  -2   5  17        1.89       -1.42     10.85 o
  -1   5  17       70.80       63.93      8.91 o
   0   5  17       41.99       34.23      8.20 o
   1   5  17       52.31       58.32      7.94 o
   2   5  17      668.91      613.23     16.89 o
   3   5  17       13.07       12.72      7.82 o
   4   5  17      177.11      195.21     11.54 o
   5   5  17       47.75       49.86      8.86 o
   6   5  17      166.66      159.61     12.08 o
   7   5  17        0.24       -6.35     12.08 o
   8   5  17       50.42       42.14     10.71 o
   9   5  17       17.37        4.69     14.85 o
  10   5  17        0.20       -6.16     14.88 o
  -6   6  17        7.31        9.19     14.28 o
  -5   6  17        2.54      -14.24     14.24 o
  -4   6  17       33.97       48.09     10.42 o
  -3   6  17        0.05        6.44     12.20 o
  -2   6  17      141.99      143.48     11.32 o
  -1   6  17        1.40       -8.55     11.84 o
   0   6  17        0.11        3.08      7.39 o
   1   6  17       14.92       23.76      7.27 o
   2   6  17       26.89       25.94      7.60 o
   3   6  17       34.24       16.82      8.46 o
   4   6  17       81.58       85.06      9.95 o
   5   6  17       64.60       64.26      9.36 o
   6   6  17       68.41       73.08      9.55 o
   7   6  17        0.01       -9.07     12.79 o
   8   6  17        1.56        6.23     13.98 o
   9   6  17       15.12      -10.61     15.73 o
  -5   7  17       15.19        6.94     15.21 o
  -4   7  17       37.75       40.88     10.54 o
  -3   7  17        0.13       10.28     13.43 o
  -2   7  17       21.74        8.46      9.43 o
  -1   7  17       46.39       50.81      9.21 o
   0   7  17       19.93       13.98      8.74 o
   1   7  17        3.99        2.16     10.92 o
   2   7  17        1.73       -3.55     11.61 o
   3   7  17      389.57      369.20     15.11 o
   4   7  17      106.96      129.41     11.75 o
   5   7  17       81.49       89.66     10.35 o
   6   7  17        0.46       20.28      8.39 o
   7   7  17       76.01       54.46     12.10 o
   8   7  17        8.82       13.93     14.12 o
   9   7  17       14.02       -7.01     16.08 o
  -4   8  17        2.67      -14.97     14.97 o
  -3   8  17       46.94       43.59     11.23 o
  -2   8  17        0.00      -12.98     13.98 o
  -1   8  17      229.25      222.10     14.24 o
   0   8  17       32.32       46.07      9.50 o
   1   8  17       45.25       27.55      9.69 o
   2   8  17       23.91       10.78     13.38 o
   3   8  17       21.41       22.48      8.93 o
   4   8  17      168.93      150.94     13.36 o
   5   8  17        5.60       11.51      9.38 o
   6   8  17       96.05      113.09     12.27 o
   7   8  17       38.46       52.14     11.75 o
   8   8  17        1.21       24.92      9.45 o
  -3   9  17        7.10       -0.99     14.07 o
  -2   9  17        0.31       -1.87     12.89 o
  -1   9  17       10.62        8.05      9.78 o
   0   9  17       95.51       96.67     11.89 o
   1   9  17      123.59      107.21     12.10 o
   2   9  17       53.40       62.32     10.87 o
   3   9  17      166.93      173.61     13.03 o
   4   9  17        0.95       -2.58     13.55 o
   5   9  17       15.15       32.33      9.59 o
   6   9  17       11.32       11.09     14.33 o
   7   9  17       41.02       17.55     11.32 o
   8   9  17       10.10       14.50     11.39 o
  -2  10  17        0.08       -8.12     13.98 o
  -1  10  17        0.06        0.00     14.28 o
   0  10  17       55.05       47.54     12.29 o
   1  10  17        8.47       12.89     14.14 o
   2  10  17       11.63       12.77      9.52 o
   3  10  17        7.05       13.74      9.71 o
   4  10  17       37.91       53.18     11.37 o
   5  10  17        3.54       -9.59     15.09 o
   6  10  17        6.32        2.98     16.63 o
   7  10  17        7.90        2.08     15.40 o
   0  11  17        0.46       14.40     15.59 o
   1  11  17       17.90       14.09     14.45 o
   2  11  17       31.21       39.42     10.30 o
   3  11  17        0.10       -4.00     14.76 o
   4  11  17       27.26       -3.06     17.51 o
   5  11  17       10.54       -2.08     16.63 o
   0  -7  18        0.14        2.08     14.05 o
   1  -7  18        6.33       19.23     10.28 o
   2  -7  18        8.90       -9.45     16.56 o
  -3  -6  18        6.98       -5.19     15.68 o
  -2  -6  18       19.65       27.98     11.16 o
  -1  -6  18        5.53        6.82     13.72 o
   0  -6  18        2.65       11.51      9.17 o
   1  -6  18        3.35       18.14      9.45 o
   2  -6  18        1.69       -5.78      9.88 o
   3  -6  18        0.06       -1.94      9.95 o
   4  -6  18        0.01       -8.05     13.67 o
  -4  -5  18        6.49       -7.11     16.08 o
  -3  -5  18        2.61      -14.50     15.23 o
  -2  -5  18       11.70       27.36      9.95 o
  -1  -5  18        8.60       15.75      9.40 o
   0  -5  18        5.72        6.18     12.65 o
   1  -5  18       48.05       60.29     10.87 o
   2  -5  18       77.21       63.03     11.84 o
   3  -5  18        3.34        9.90     13.19 o
   4  -5  18        1.44        2.80     12.58 o
   5  -5  18        7.47       -6.80     14.05 o
   6  -5  18        9.11       -5.12     14.24 o
  -5  -4  18       10.12        6.63     10.68 o
  -4  -4  18        0.15        5.26      9.78 o
  -3  -4  18       14.70       25.35     10.19 o
  -2  -4  18       37.79       43.25     11.04 o
  -1  -4  18       72.64       84.04     11.75 o
   0  -4  18        7.14        0.83      9.10 o
   1  -4  18       44.08       47.61     10.47 o
   2  -4  18        0.10        1.63     11.61 o
   3  -4  18      103.00      101.08     11.51 o
   4  -4  18       26.82       29.30     10.09 o
   5  -4  18       57.77       61.82     11.11 o
   6  -4  18       36.20       43.92     10.87 o
   7  -4  18        3.81       -6.11     15.16 o
  -6  -3  18        0.09        0.00     15.59 o
  -5  -3  18        5.64        0.00     14.07 o
  -4  -3  18       26.65       34.02     10.33 o
  -3  -3  18        0.07       -8.55     13.12 o
  -2  -3  18        0.66       11.37      8.84 o
  -1  -3  18       46.04       47.33      9.97 o
   0  -3  18        0.56        1.54      8.15 o
   1  -3  18       33.24       53.39      8.67 o
   2  -3  18       46.23       32.43      9.97 o
   3  -3  18      190.46      195.40     13.27 o
   4  -3  18        0.32        0.00     11.80 o
   5  -3  18       86.40      130.24     11.13 o
   6  -3  18       11.18       19.23      9.17 o
   7  -3  18        9.48        9.10      9.69 o
   8  -3  18        5.84       -2.06     15.68 o
  -6  -2  18        0.94      -10.09     14.28 o
  -5  -2  18       22.96       41.52     10.28 o
  -4  -2  18        1.88       -1.73     12.86 o
  -3  -2  18        7.40       24.80      8.69 o
  -2  -2  18       12.25       12.70      8.76 o
  -1  -2  18       27.44       43.94      8.76 o
   0  -2  18        2.69       -9.33     10.54 o
   1  -2  18       12.74       20.61      7.46 o
   2  -2  18        3.82       -4.29     11.35 o
   3  -2  18       20.40       39.91      8.50 o
   4  -2  18       83.29       77.98     10.33 o
   5  -2  18       60.40       73.34     10.00 o
   6  -2  18       65.58       75.94     11.23 o
   7  -2  18       70.87       70.21     12.03 o
   8  -2  18        2.21        5.87     13.12 o
  -6  -1  18       36.71       38.35     11.99 o
  -5  -1  18        0.96       10.87     13.67 o
  -4  -1  18       52.27       36.46      9.55 o
  -3  -1  18       56.92       79.38      9.33 o
  -2  -1  18        0.25       10.33     11.04 o
  -1  -1  18       25.77       29.94      9.26 o
   0  -1  18       46.54       39.98      9.26 o
   1  -1  18       17.64       37.43      8.03 o
   2  -1  18       57.40       68.77      8.93 o
   3  -1  18       92.42       74.90     10.45 o
   4  -1  18      153.36      152.83     11.20 o
   5  -1  18        1.85        5.26     10.94 o
   6  -1  18       86.84       74.28     11.09 o
   7  -1  18        0.09       12.10     12.58 o
   8  -1  18       64.57       84.73     11.42 o
   9  -1  18        0.76      -14.00     14.00 o
  -6   0  18        6.39       -4.83     15.18 o
  -5   0  18       11.55        7.98     12.58 o
  -4   0  18        4.41       20.47      8.34 o
  -3   0  18        0.33       -2.27     11.73 o
  -2   0  18       98.22      116.97     10.42 o
  -1   0  18        0.33      -11.32     11.32 o
   0   0  18      536.71      593.38     17.53 o
   1   0  18        0.67       12.32      7.79 o
   2   0  18      189.23      186.61     11.70 o
   3   0  18       47.46       42.83      8.34 o
   4   0  18      100.95      104.13      9.74 o
   5   0  18       34.05       52.04      8.22 o
   6   0  18        2.36      -11.58     11.58 o
   7   0  18       75.43       87.41     11.04 o
   8   0  18       17.37        2.70     13.90 o
   9   0  18        2.58       -5.42     10.54 o
  -7   1  18        0.21       -2.11     14.47 o
  -6   1  18       40.88       37.90     11.23 o
  -5   1  18        0.33        7.49      8.81 o
  -4   1  18       58.28       50.60     10.26 o
  -3   1  18       20.77       34.16      8.48 o
  -2   1  18       38.52       36.24      8.72 o
  -1   1  18        9.67        7.67      7.49 o
   0   1  18       42.48       52.82      8.24 o
   1   1  18      196.93      208.81     11.23 o
   2   1  18       20.61       23.57      7.44 o
   3   1  18      231.52      226.72     11.94 o
   4   1  18      115.39      104.94     10.02 o
   5   1  18        0.11        7.04     10.14 o
   6   1  18       18.99       -4.50     12.34 o
   7   1  18       13.32        8.10     12.34 o
   8   1  18       42.30       34.37     11.16 o
   9   1  18        0.12       16.84      9.57 o
  -6   2  18       25.54       39.01     11.04 o
  -5   2  18        4.77        8.81     13.08 o
  -4   2  18       16.11      -11.35     14.28 o
  -3   2  18       75.69       62.32     10.30 o
  -2   2  18       10.55        5.61     11.32 o
  -1   2  18        0.35      -11.01     11.01 o
   0   2  18        1.32       -3.20     10.42 o
   1   2  18      193.41      214.44     11.04 o
   2   2  18       78.55       70.64      9.07 o
   3   2  18       20.05       19.66      7.86 o
   4   2  18        1.12       -4.60     10.68 o
   5   2  18       76.16       65.90      9.38 o
   6   2  18       43.87       33.71      8.76 o
   7   2  18       32.84       40.77      9.83 o
   8   2  18       21.87       18.69      9.52 o
   9   2  18        0.21       12.34      9.33 o
  10   2  18        0.80       12.46     14.17 o
  -6   3  18        1.16      -10.75     14.78 o
  -5   3  18       60.12       77.79     10.04 o
  -4   3  18        1.82        9.88      8.67 o
  -3   3  18      253.58      288.97     14.07 o
  -2   3  18        3.73        9.62      7.58 o
  -1   3  18        0.25      -10.11     10.64 o
   0   3  18        4.57        8.43      9.81 o
   1   3  18       75.10       76.08      9.48 o
   2   3  18      121.96      116.66      9.71 o
   3   3  18      159.48      158.47     11.25 o
   4   3  18       92.46       93.78     10.02 o
   5   3  18      287.93      277.26     13.90 o
   6   3  18        7.66       15.56      8.22 o
   7   3  18       81.92       82.62     10.23 o
   8   3  18        0.72        1.73     15.07 o
   9   3  18       69.59       74.24     11.82 o
  10   3  18        3.22        1.04     15.04 o
  -6   4  18        1.22       -4.00     14.57 o
  -5   4  18       39.79       42.16     11.35 o
  -4   4  18       27.00       30.39      9.97 o
  -3   4  18       41.20       45.76      9.45 o
  -2   4  18      255.89      221.74     13.57 o
  -1   4  18      187.49      171.50     11.63 o
   0   4  18       12.52        4.67     10.07 o
   1   4  18      309.73      328.60     13.38 o
   2   4  18      140.63      136.23     10.90 o
   3   4  18      117.99      106.90      9.66 o
   4   4  18        8.51       17.51      8.05 o
   5   4  18      128.49      141.65     10.80 o
   6   4  18       64.80       55.60     10.47 o
   7   4  18        2.45       -4.03     12.53 o
   8   4  18       36.18       27.98     10.64 o
   9   4  18       23.87       39.51     10.54 o
  10   4  18        4.71       -7.27     15.68 o
  -6   5  18        6.17        5.16     15.35 o
  -5   5  18        0.07       -3.79     13.03 o
  -4   5  18        5.16        8.31      9.12 o
  -3   5  18       22.83       30.08      8.76 o
  -2   5  18      173.43      168.42     12.36 o
  -1   5  18        0.17        9.03      8.12 o
   0   5  18       60.36       60.38      9.26 o
   1   5  18        5.68       -5.42     11.11 o
   2   5  18      127.87      139.38     10.23 o
   3   5  18       94.83       83.55      9.97 o
   4   5  18      123.05      121.57     10.59 o
   5   5  18       61.62       91.06      9.88 o
   6   5  18        5.65        2.32      8.76 o
   7   5  18        0.70       -9.10     12.18 o
   8   5  18        0.54      -11.61     13.45 o
   9   5  18        1.74       -3.88     15.07 o
  -5   6  18        2.09       13.88     14.24 o
  -4   6  18        3.65       -1.82     13.05 o
  -3   6  18        0.19       -0.85     12.36 o
  -2   6  18        0.28       -1.61     12.84 o
  -1   6  18       87.74       88.73     10.54 o
   0   6  18       32.32       38.47      8.86 o
   1   6  18        2.28       -6.44     10.59 o
   2   6  18      104.76       93.02     10.07 o
   3   6  18       32.22       40.20      8.62 o
   4   6  18       39.23       41.62      8.76 o
   5   6  18        6.22        1.90      8.43 o
   6   6  18       67.72       61.40     10.92 o
   7   6  18        5.94        7.27      9.66 o
   8   6  18        0.02      -14.73     14.73 o
   9   6  18        3.72       19.40     10.02 o
  -5   7  18       11.74        3.13     14.80 o
  -4   7  18        1.04       -1.94     14.19 o
  -3   7  18        0.46        4.52      9.33 o
  -2   7  18       23.78       32.83     10.07 o
  -1   7  18       63.26       55.97     10.47 o
   0   7  18        0.54       -7.04     12.34 o
   1   7  18        3.31        3.06     10.52 o
   2   7  18       14.42        6.02      8.36 o
   3   7  18       27.63       19.66      9.43 o
   4   7  18      124.53      120.71     11.65 o
   5   7  18       21.30       29.30      9.45 o
   6   7  18      125.77      145.49     12.72 o
   7   7  18        0.78        2.68     12.89 o
   8   7  18       22.05       25.39     10.42 o
   9   7  18        0.46       -8.24     15.30 o
  -4   8  18        4.91       28.33      9.95 o
  -3   8  18        0.13        1.94     12.60 o
  -2   8  18       34.83       43.37     10.66 o
  -1   8  18       19.52        5.23     15.52 o
   0   8  18      208.32      203.69     13.83 o
   1   8  18        0.31      -12.32     12.63 o
   2   8  18       91.17       91.17     10.99 o
   3   8  18       21.52       30.01      9.76 o
   4   8  18        5.94       19.45      9.00 o
   5   8  18       27.23       -1.71     15.49 o
   6   8  18       10.00       -8.93     15.23 o
   7   8  18       81.38       99.16     12.55 o
   8   8  18        5.32        8.05     15.44 o
  -3   9  18        8.86        0.00     15.66 o
  -2   9  18        0.01       -5.90     13.41 o
  -1   9  18       90.04       90.20     12.08 o
   0   9  18        9.89        9.07     15.04 o
   1   9  18       81.34       78.15     11.37 o
   2   9  18        7.28        6.99     13.74 o
   3   9  18       96.96       93.26     12.20 o
   4   9  18        1.92       27.60      9.33 o
   5   9  18        7.82        6.42     13.69 o
   6   9  18        5.28      -14.31     15.94 o
   7   9  18        0.56      -15.04     15.82 o
  -1  10  18        3.71        7.13     14.78 o
   0  10  18       17.60        8.86     15.16 o
   1  10  18       36.81       48.23     11.06 o
   2  10  18        7.99        6.63     14.14 o
   3  10  18       13.58       30.39      9.90 o
   4  10  18        0.01        7.70     14.40 o
   5  10  18        0.14       -3.96     13.98 o
   6  10  18        1.02      -16.25     16.25 o
   1  11  18        9.41       14.69     15.49 o
   2  11  18        8.82       -1.04     16.13 o
   3  11  18        5.41       29.94     10.00 o
   4  11  18       17.23       14.62     11.35 o
  -2  -6  19        2.76      -16.13     16.13 o
  -1  -6  19        1.04        1.02     15.54 o
   0  -6  19        0.03        1.02     13.83 o
   1  -6  19        0.83       -7.11     15.07 o
   2  -6  19        8.56        8.17     14.00 o
   3  -6  19        1.95       29.14      9.74 o
  -3  -5  19        0.13       -7.13     15.16 o
  -2  -5  19       26.84       46.10     11.06 o
  -1  -5  19        0.24      -14.09     14.09 o
   0  -5  19        0.60        6.56     12.60 o
   1  -5  19        1.23       -3.74     14.02 o
   2  -5  19        3.66      -14.26     14.26 o
   3  -5  19        4.69       22.12      9.55 o
   4  -5  19        2.05      -15.28     15.28 o
   5  -5  19       39.23       41.31     11.75 o
  -4  -4  19        0.08      -13.15     14.40 o
  -3  -4  19       25.15       14.85     11.46 o
  -2  -4  19       26.91       35.82     11.25 o
  -1  -4  19        0.37       -6.23     13.57 o
   0  -4  19        3.55        2.61     12.72 o
   1  -4  19        0.09       -2.61     13.57 o
   2  -4  19       37.89       47.28     10.56 o
   3  -4  19        1.15       10.71     13.12 o
   4  -4  19       36.49       48.87     10.75 o
   5  -4  19        6.17      -11.56     13.55 o
   6  -4  19       24.70       39.56     11.65 o
  -5  -3  19        4.81       -1.02     15.63 o
  -4  -3  19        9.04       -5.76     14.50 o
  -3  -3  19        0.02       -2.72     12.67 o
  -2  -3  19        2.38        3.46     13.17 o
  -1  -3  19       33.67       48.39     10.83 o
   0  -3  19       22.34       27.71      9.59 o
   1  -3  19        8.04        8.12     12.06 o
   2  -3  19       14.27       24.52      8.91 o
   3  -3  19       15.80        9.17      9.45 o
   4  -3  19        0.52       -4.31     13.22 o
   5  -3  19       81.83       80.68     12.96 o
   6  -3  19       11.71       11.44     14.38 o
   7  -3  19        4.91       -2.04     15.85 o
  -5  -2  19       27.04       45.86     10.97 o
  -4  -2  19        5.63        1.85     14.83 o
  -3  -2  19        0.26        4.76      8.34 o
  -2  -2  19        6.06        0.40      9.12 o
  -1  -2  19       74.55       94.75     11.44 o
   0  -2  19        0.35        7.70     10.92 o
   1  -2  19       18.82        7.65     12.82 o
   2  -2  19        0.18       10.00     10.68 o
   3  -2  19       88.02       81.91     10.42 o
   4  -2  19       48.18       57.58     10.11 o
   5  -2  19       42.68       35.70     10.35 o
   6  -2  19        0.37        4.50     14.59 o
   7  -2  19       54.74       46.64     11.80 o
   8  -2  19        0.12       -1.04     15.16 o
  -6  -1  19       12.25      -15.97     15.97 o
  -5  -1  19        1.27       -1.92     14.59 o
  -4  -1  19        4.54        9.78     11.91 o
  -3  -1  19       12.73       14.59      8.88 o
  -2  -1  19        9.88       17.74      8.05 o
  -1  -1  19      112.89      107.97     10.85 o
   0  -1  19      102.29      105.96     11.09 o
   1  -1  19       17.76        7.27      8.34 o
   2  -1  19       11.01       -1.47     12.60 o
   3  -1  19        9.96        8.20     12.08 o
   4  -1  19       28.68       26.98      9.19 o
   5  -1  19       89.19       95.01     11.16 o
   6  -1  19      100.95      107.26     12.29 o
   7  -1  19      108.83      138.31     13.03 o
   8  -1  19       15.05       22.79     10.75 o
  -6   0  19        4.69       -8.15     15.09 o
  -5   0  19       23.42       39.42     10.28 o
  -4   0  19       27.10       26.96      9.71 o
  -3   0  19        5.14       -6.49     12.53 o
  -2   0  19       16.06       13.41      8.43 o
  -1   0  19       53.22       58.08      9.85 o
   0   0  19       54.96       64.41      9.26 o
   1   0  19       79.97       84.83      9.88 o
   2   0  19      127.25      119.34     11.20 o
   3   0  19      132.51      156.27     11.06 o
   4   0  19       17.98       14.43      8.20 o
   5   0  19        0.28        7.77     11.54 o
   6   0  19        9.05        9.10     11.94 o
   7   0  19       15.10       11.09      9.78 o
   8   0  19       22.95       36.83     10.85 o
   9   0  19        0.19       10.38     15.18 o
  -6   1  19        1.93        7.08     13.12 o
  -5   1  19        6.65        2.80     15.18 o
  -4   1  19        0.72        6.02     13.00 o
  -3   1  19        6.81       -2.39     12.48 o
  -2   1  19        1.28      -11.30     11.30 o
  -1   1  19        1.22        8.60     11.65 o
   0   1  19      107.27      108.04     10.45 o
   1   1  19       17.82       35.60      8.55 o
   2   1  19      189.73      181.33     11.84 o
   3   1  19        3.44       -4.88     11.68 o
   4   1  19      177.55      198.86     12.10 o
   5   1  19        3.07       14.76      7.60 o
   6   1  19        7.08        0.81     11.84 o
   7   1  19        2.23       -8.62     12.91 o
   8   1  19       11.64        4.67     15.30 o
   9   1  19        8.09       26.89     10.59 o
  -6   2  19        1.11        7.08     14.92 o
  -5   2  19        0.26        8.39     12.60 o
  -4   2  19       45.42       56.73     10.42 o
  -3   2  19        0.52        6.40      9.43 o
  -2   2  19        4.88       14.64      7.77 o
  -1   2  19      104.24      104.89     10.23 o
   0   2  19       42.44       47.47      8.34 o
   1   2  19        5.96       -6.11     11.58 o
   2   2  19      215.59      219.42     12.25 o
   3   2  19      172.68      165.48     11.46 o
   4   2  19      308.89      300.08     14.76 o
   5   2  19        0.55      -11.18     11.91 o
   6   2  19        2.32       -6.35     12.84 o
   7   2  19        0.53       -8.50     12.91 o
   8   2  19        5.89       11.96     12.98 o
   9   2  19       10.32       -4.00     15.75 o
  -6   3  19       16.33       21.01     11.56 o
  -5   3  19        0.44      -15.18     15.18 o
  -4   3  19       34.44       44.37      9.83 o
  -3   3  19        0.32      -13.17     13.17 o
  -2   3  19        2.61        9.10     11.61 o
  -1   3  19        4.19       -6.49     11.51 o
   0   3  19        0.35       -6.25     10.83 o
   1   3  19      123.87      151.72     10.40 o
   2   3  19        3.02       -1.35     10.78 o
   3   3  19      244.11      246.54     13.12 o
   4   3  19        0.60      -11.84     11.84 o
   5   3  19      237.68      271.20     13.81 o
   6   3  19       92.78       84.28     11.11 o
   7   3  19       15.68       11.87      9.83 o
   8   3  19       70.80       83.85     11.84 o
   9   3  19        0.03       -7.96     16.30 o
  -6   4  19        4.55       10.47     16.56 o
  -5   4  19        9.31        1.92     15.89 o
  -4   4  19       12.67        2.68     13.00 o
  -3   4  19      102.26      116.00     11.51 o
  -2   4  19       70.63       73.88     10.97 o
  -1   4  19       31.73       32.48      9.17 o
   0   4  19        8.19       -4.26     11.13 o
   1   4  19      155.62      164.25     11.23 o
   2   4  19      113.89      103.23     10.38 o
   3   4  19       10.45        7.75     11.01 o
   4   4  19      220.92      217.97     12.89 o
   5   4  19       70.53       91.17     11.13 o
   6   4  19        3.46       -3.20     11.99 o
   7   4  19       16.74       12.84     14.00 o
   8   4  19       13.28       13.86     15.09 o
   9   4  19       60.80       76.56     12.18 o
  -5   5  19        6.81        2.98     14.52 o
  -4   5  19        4.61        0.92     12.60 o
  -3   5  19       87.06       94.42     11.44 o
  -2   5  19       11.70        5.64     12.98 o
  -1   5  19       92.94       90.01     10.45 o
   0   5  19      116.43      127.58     10.97 o
   1   5  19       57.69       65.97      9.78 o
   2   5  19       50.97       40.32      9.52 o
   3   5  19       37.50       21.46      8.34 o
   4   5  19       15.89        2.25     12.20 o
   5   5  19       70.89       71.94     10.42 o
   6   5  19       10.98        9.85     13.17 o
   7   5  19        2.31        4.81      8.95 o
   8   5  19        0.18       14.57      9.93 o
   9   5  19        3.53       -3.06     15.44 o
  -5   6  19        5.39        5.71     10.14 o
  -4   6  19        1.75      -14.54     14.54 o
  -3   6  19       17.27       19.31      9.40 o
  -2   6  19       76.21      105.27     10.73 o
  -1   6  19       63.42       66.35     10.78 o
   0   6  19        5.56      -12.72     12.72 o
   1   6  19        8.53       -3.81     11.68 o
   2   6  19       59.39       72.51      9.38 o
   3   6  19       62.97       47.59      9.74 o
   4   6  19        1.33       -7.79     12.55 o
   5   6  19       56.80       62.70     10.33 o
   6   6  19        5.21       15.73      9.03 o
   7   6  19        0.56      -10.85     13.10 o
   8   6  19        1.07       13.55     14.28 o
   9   6  19        2.05        9.38     14.78 o
  -4   7  19        0.36       -3.03     14.57 o
  -3   7  19        1.28      -14.09     14.09 o
  -2   7  19       17.47        6.25     12.44 o
  -1   7  19       31.40       28.99     10.40 o
   0   7  19       68.51       69.03     11.30 o
   1   7  19       12.70       31.10      8.95 o
   2   7  19       76.73       60.45     11.37 o
   3   7  19        5.96       19.33      8.60 o
   4   7  19       71.22       60.43     11.28 o
   5   7  19        6.85      -14.57     14.57 o
   6   7  19       96.22       88.62     12.20 o
   7   7  19       38.67       61.71     11.35 o
   8   7  19        1.48       -0.99     15.54 o
  -3   8  19        0.00       -4.03     14.88 o
  -2   8  19       25.22       26.70     10.52 o
  -1   8  19       48.30       33.68     10.47 o
   0   8  19        6.88        1.75      9.36 o
   1   8  19       18.39       16.87      9.50 o
   2   8  19       42.43        4.29     14.80 o
   3   8  19       96.24      118.20     11.37 o
   4   8  19       26.54       10.07     10.38 o
   5   8  19       20.07       11.73     10.85 o
   6   8  19       35.80       59.27     11.63 o
   7   8  19        6.69       18.33     10.23 o
   8   8  19       12.36       24.71     11.44 o
  -2   9  19        4.62       12.25     14.59 o
  -1   9  19       28.77       26.89     10.92 o
   0   9  19       76.69       62.89     12.15 o
   1   9  19        8.24       -8.31     14.59 o
   2   9  19       38.21       41.00     10.80 o
   3   9  19       11.59        9.24     13.88 o
   4   9  19        9.34       15.47      9.43 o
   5   9  19        1.81      -15.73     15.73 o
   6   9  19        6.63       15.52     10.68 o
   7   9  19       11.10        2.11     15.04 o
   0  10  19        6.90       18.90      9.78 o
   1  10  19        7.21       -9.00     14.80 o
   2  10  19        0.11      -16.18     16.18 o
   3  10  19       25.63       29.42     11.63 o
   4  10  19        9.54       29.78      9.95 o
   5  10  19        2.14       -6.21     14.09 o
  -2  -5  20       17.97       21.86     11.04 o
  -1  -5  20       15.47       15.18     11.37 o
   0  -5  20        0.50       21.41      9.93 o
   1  -5  20       19.21       21.30     10.52 o
   2  -5  20       21.66      -13.95     16.87 o
   3  -5  20        0.05      -11.16     16.13 o
   4  -5  20        6.91       -7.30     14.85 o
  -3  -4  20        0.66      -16.30     16.30 o
  -2  -4  20        3.50        5.87     14.76 o
  -1  -4  20        7.92       14.21     15.49 o
   0  -4  20       69.50       72.01     12.41 o
   1  -4  20        0.10       -7.39     14.24 o
   2  -4  20       38.45       39.44     10.80 o
   3  -4  20        3.52        6.61     14.09 o
   4  -4  20        0.11       -2.91     13.15 o
   5  -4  20        0.25        6.06     13.79 o
  -4  -3  20        0.78      -15.82     15.82 o
  -3  -3  20        5.32       11.61     14.40 o
  -2  -3  20        1.02        1.85     14.38 o
  -1  -3  20       42.34       65.16     10.61 o
   0  -3  20       31.40       37.09     10.80 o
   1  -3  20       48.77       58.79     10.68 o
   2  -3  20       23.77       23.02     10.14 o
   3  -3  20        0.02        0.88     12.29 o
   4  -3  20        0.23      -15.25     15.25 o
   5  -3  20        0.09      -13.43     13.43 o
   6  -3  20        5.41        6.99     10.42 o
   7  -3  20        1.63       10.61     13.67 o
  -5  -2  20        0.01       -1.04     14.69 o
  -4  -2  20        0.36       23.02      9.21 o
  -3  -2  20        0.04       -8.31     13.10 o
  -2  -2  20        0.03        4.41      8.53 o
  -1  -2  20        2.47      -13.81     13.81 o
   0  -2  20       12.04       15.28      9.21 o
   1  -2  20       23.21       25.72      9.71 o
   2  -2  20        0.18      -13.83     13.83 o
   3  -2  20       12.92       12.10      9.19 o
   4  -2  20       50.66       12.91     17.17 o
   5  -2  20        3.39       12.13      8.84 o
   6  -2  20       40.05       24.14     11.32 o
   7  -2  20        1.27        5.05     14.97 o
  -5  -1  20        0.96       16.27     10.14 o
  -4  -1  20        3.67      -11.39     15.59 o
  -3  -1  20        5.83        8.91     13.57 o
  -2  -1  20        1.26      -14.26     14.26 o
  -1  -1  20        5.76        2.44     12.48 o
   0  -1  20       46.19       58.39     10.40 o
   1  -1  20       16.99       31.15      8.65 o
   2  -1  20       20.31       22.24      8.95 o
   3  -1  20       45.53       32.95     10.73 o
   4  -1  20        0.11        2.46     13.24 o
   5  -1  20       49.94       61.19     10.68 o
   6  -1  20        2.33        9.95     12.70 o
   7  -1  20      108.21       95.86     13.57 o
   8  -1  20       11.24       11.37     16.37 o
  -5   0  20       46.61       79.24     12.29 o
  -4   0  20       28.12       11.13     15.73 o
  -3   0  20       40.94       67.34     10.52 o
  -2   0  20       28.62       26.72      9.85 o
  -1   0  20       31.58       38.14      9.55 o
   0   0  20        0.15      -13.29     13.29 o
   1   0  20       78.52      108.49     10.85 o
   2   0  20        0.32        6.02      8.22 o
   3   0  20      112.98      100.44     11.11 o
   4   0  20        0.35      -11.04     12.15 o
   5   0  20       11.89        1.23      9.21 o
   6   0  20        5.68       -3.48     13.03 o
   7   0  20       19.80       17.20     10.94 o
   8   0  20        4.56        3.01     14.38 o
  -5   1  20        0.01       -6.92     14.66 o
  -4   1  20       18.48       14.21     10.54 o
  -2   1  20       13.84       15.75      9.31 o
  -1   1  20        9.86       19.28      8.62 o
   0   1  20        8.99       26.86      7.60 o
   1   1  20      102.57      109.27     10.38 o
   2   1  20       22.16       37.40      8.22 o
   3   1  20        7.54        9.66     11.84 o
   4   1  20      101.59       96.67     10.97 o
   5   1  20       12.19        4.00     12.39 o
   6   1  20       32.15       34.37     10.21 o
   7   1  20        0.05       -4.52     14.07 o
   8   1  20       45.73       67.75     10.90 o
   9   1  20       15.66      -16.30     16.30 o
  -5   2  20       17.45       10.85     10.92 o
  -4   2  20        5.63        4.57     13.05 o
  -3   2  20       43.31       45.72     10.09 o
  -2   2  20       45.49       47.49      9.78 o
  -1   2  20        1.16      -11.04     11.04 o
   0   2  20       83.55       82.98     10.23 o
   1   2  20       46.14       50.86      9.59 o
   2   2  20       47.52       50.03      9.57 o
   3   2  20        0.25      -11.01     11.61 o
   4   2  20       51.07       61.68      9.29 o
   5   2  20        0.23       -3.96     12.72 o
   6   2  20        4.22       23.83      8.22 o
   7   2  20       15.41       36.15      9.62 o
   8   2  20        6.86        8.65     14.78 o
   9   2  20       10.30      -12.46     17.08 o
  -5   3  20        0.16        6.99     13.19 o
  -4   3  20       10.80       19.42      9.69 o
  -3   3  20       60.98       70.33     10.90 o
  -2   3  20       32.41       11.77      9.78 o
  -1   3  20       97.79      114.41     10.78 o
   0   3  20        0.61        9.69      8.20 o
   1   3  20       20.24       31.41      7.96 o
   2   3  20      148.47      141.53     11.23 o
   3   3  20        2.40        8.84     12.51 o
   4   3  20       98.17      107.87     11.06 o
   5   3  20        7.37        5.52     12.55 o
   6   3  20       70.55       83.78     10.45 o
   7   3  20       12.39       -6.23     15.07 o
   8   3  20      103.92      104.20     13.67 o
   9   3  20       15.40       27.90     10.90 o
  -5   4  20        5.87        2.04     15.63 o
  -4   4  20       59.73       84.49     11.37 o
  -3   4  20       14.78        8.36      9.97 o
  -2   4  20      345.15      360.93     16.61 o
  -1   4  20       23.29       14.99      9.83 o
   0   4  20      181.31      184.57     12.53 o
   1   4  20        2.48        2.98     11.49 o
   2   4  20        2.54        6.66     12.10 o
   3   4  20        1.87       13.10      7.65 o
   4   4  20        0.11        3.84     11.87 o
   5   4  20       98.91      118.65     11.56 o
   6   4  20        2.01        4.22     12.34 o
   7   4  20       64.26       80.21     12.01 o
   8   4  20       10.57      -14.43     15.18 o
   9   4  20       11.17      -11.42     15.92 o
  -5   5  20        0.54       -7.34     14.47 o
  -4   5  20        1.08       -2.91      9.55 o
  -3   5  20       66.99       84.19     11.89 o
  -2   5  20        6.48        7.72     13.19 o
  -1   5  20      209.58      208.57     14.05 o
   0   5  20        0.82        4.71      8.05 o
   1   5  20      110.40       99.61     11.65 o
   2   5  20        0.67       -4.60     11.09 o
   3   5  20        1.50        8.48     11.13 o
   4   5  20        3.68        2.37     11.99 o
   5   5  20        0.13       11.87      8.12 o
   6   5  20        0.60      -14.00     14.00 o
   7   5  20        0.11       -6.40      9.66 o
   8   5  20        3.30       -2.94     14.85 o
   9   5  20       21.62       22.62     11.96 o
  -4   6  20        4.12       -4.05     14.54 o
  -3   6  20        3.51       -5.69     12.08 o
  -2   6  20       11.02       13.88      9.81 o
  -1   6  20      107.05      115.62     11.75 o
   0   6  20        9.00        6.59     13.27 o
   1   6  20       94.30       98.52     10.78 o
   2   6  20        0.56        7.98     12.01 o
   3   6  20        4.54       -8.84     13.36 o
   4   6  20        0.55        8.20     12.34 o
   5   6  20        4.86       -0.85     14.38 o
   6   6  20       24.21       12.89      9.85 o
   7   6  20       13.12       16.94     10.04 o
   8   6  20        4.14        3.01     15.85 o
  -3   7  20        3.46        9.97     14.17 o
  -2   7  20        4.60      -15.09     15.89 o
  -1   7  20        9.16       -7.20     15.23 o
   0   7  20       68.70       63.86     11.23 o
   1   7  20       14.21        2.56      9.71 o
   2   7  20      130.75      135.59     12.53 o
   3   7  20      103.36       90.96     12.13 o
   4   7  20        2.87       -7.75     13.93 o
   5   7  20       67.08       64.90     11.18 o
   6   7  20        0.46       10.21     14.17 o
   7   7  20       40.78       43.04     11.73 o
   8   7  20        1.66       -9.36     16.20 o
  -3   8  20        4.44        4.22     15.66 o
  -2   8  20       12.20        5.99     15.11 o
  -1   8  20       21.00       10.52     14.97 o
   0   8  20        3.07        8.31      9.88 o
   1   8  20       44.64       35.27     11.01 o
   2   8  20       16.88       17.48     10.38 o
   3   8  20       16.89       35.06      9.78 o
   4   8  20       30.20       51.14     10.04 o
   5   8  20        0.61       -7.51     15.02 o
   6   8  20       80.01       69.83     12.65 o
   7   8  20       20.38        3.08     16.18 o
  -1   9  20        5.20        8.20     14.26 o
   0   9  20       12.83        8.91     14.66 o
   1   9  20        1.43      -14.83     14.83 o
   2   9  20       35.05       29.28     11.11 o
   3   9  20       16.68        9.14     10.21 o
   4   9  20        2.93        0.97     14.17 o
   5   9  20        0.18      -14.99     16.13 o
   6   9  20        4.12       -4.15     11.58 o
   1  10  20        0.04       -1.04     13.95 o
   2  10  20        3.81       12.39     13.62 o
   3  10  20        0.24       -6.21     14.97 o
   4  10  20        1.14        4.17     14.85 o
   0  -5  21        0.03        3.15     15.35 o
   1  -5  21        7.98        8.36     15.63 o
   2  -5  21        3.57        8.93     10.75 o
  -2  -4  21        5.74       -5.19     15.25 o
  -1  -4  21       31.13       36.67     13.27 o
   0  -4  21       10.00        7.89     15.33 o
   1  -4  21        7.21       19.54     10.14 o
   2  -4  21       11.22       20.11     10.04 o
   3  -4  21        0.05        4.97     14.00 o
   4  -4  21        5.69       20.47     10.16 o
  -3  -3  21        0.96       -9.21     15.37 o
  -2  -3  21       24.18       10.80     16.96 o
  -1  -3  21       20.84       32.26     10.85 o
   0  -3  21        1.26       15.78     10.14 o
   1  -3  21        3.36       12.86     13.38 o
   2  -3  21       22.59       18.90     11.06 o
   3  -3  21        0.44       -8.43     14.24 o
   4  -3  21        3.19        2.89     13.22 o
   5  -3  21        4.35       -5.00     14.07 o
   6  -3  21        1.46        9.40     14.14 o
  -4  -2  21        0.39        3.10     15.14 o
  -3  -2  21        1.15        0.00      9.62 o
  -2  -2  21        1.83        0.95     13.41 o
  -1  -2  21       11.69       12.18      9.36 o
   0  -2  21      108.57      130.35     12.82 o
   1  -2  21        0.45        0.00     13.15 o
   2  -2  21       90.47      109.89     12.22 o
   3  -2  21        0.03       -1.78     13.67 o
   4  -2  21       14.25        7.27     15.18 o
   5  -2  21        9.51       17.48      9.90 o
   6  -2  21       37.62       46.69     11.39 o
   7  -2  21        6.08      -10.52     16.37 o
  -4  -1  21       27.61       35.67     11.20 o
  -3  -1  21        1.32        0.00     13.53 o
  -2  -1  21        3.41        6.30     12.72 o
  -1  -1  21       20.67       31.20      9.50 o
   0  -1  21       19.13       31.20     10.04 o
   1  -1  21       48.61       55.33     10.68 o
   2  -1  21        0.00       -8.31     13.43 o
   3  -1  21      136.49      177.35     12.96 o
   4  -1  21       30.32       46.48      9.69 o
   5  -1  21        9.65       15.80      9.76 o
   6  -1  21       26.22       37.52     10.85 o
   7  -1  21        1.48       16.13      9.90 o
  -5   0  21        3.87        1.04     16.13 o
  -4   0  21        4.31       21.13     10.30 o
  -3   0  21       12.78       23.57     10.16 o
  -2   0  21        0.19       11.39     13.43 o
  -1   0  21       57.59       64.71     10.23 o
   0   0  21      127.32      136.28     12.58 o
   1   0  21        9.14        9.64      8.86 o
   2   0  21       67.87       91.10     10.94 o
   3   0  21       10.78        9.76     14.24 o
   4   0  21        0.57       -3.34     11.84 o
   5   0  21        0.25       -0.88     13.10 o
   6   0  21        0.82       10.99      9.78 o
   7   0  21       52.64       53.04     11.87 o
   8   0  21        3.63       22.38     10.21 o
  -5   1  21        0.04        6.25     14.21 o
  -4   1  21        2.54      -13.98     13.98 o
  -3   1  21       32.28       29.14     10.56 o
  -2   1  21       16.71       23.29      9.57 o
  -1   1  21       48.92       59.39     10.49 o
   0   1  21        8.55        8.79     12.20 o
   1   1  21       22.74       21.98      9.29 o
   2   1  21        0.81        0.78     10.87 o
   3   1  21       30.90       47.99      9.17 o
   4   1  21       26.91       34.63      9.59 o
   5   1  21       39.82       46.62     10.09 o
   6   1  21        6.71        7.13     13.72 o
   7   1  21       14.79       11.39     14.33 o
   8   1  21        0.52       -8.12     16.63 o
  -5   2  21       43.75       46.31     12.27 o
  -4   2  21        0.32       15.02      9.43 o
  -3   2  21       22.96       24.52     10.07 o
  -2   2  21       25.16       31.74     10.04 o
  -1   2  21        2.98        6.56     12.58 o
   0   2  21      127.30      124.81     12.03 o
   1   2  21      150.71      159.37     12.44 o
   2   2  21       15.06        9.29     11.54 o
   3   2  21      157.51      158.97     12.79 o
   4   2  21       37.40       50.64     10.33 o
   5   2  21       37.21       61.90      9.81 o
   6   2  21        1.91      -11.42     13.08 o
   7   2  21       10.77        8.41     14.92 o
   8   2  21       16.05       12.01     13.43 o
  -5   3  21        0.12      -16.23     16.23 o
  -4   3  21        1.14       20.51      9.19 o
  -3   3  21       26.22        9.14     14.47 o
  -2   3  21        8.75      -11.23     14.47 o
  -1   3  21       45.15       48.20     10.33 o
   0   3  21        7.43        5.57     11.56 o
   1   3  21        0.03       10.14     11.80 o
   2   3  21       88.78      103.16     11.42 o
   3   3  21       58.66       70.49     10.47 o
   4   3  21      326.19      328.81     16.27 o
   5   3  21      179.46      196.04     14.14 o
   6   3  21       37.28       26.72     11.06 o
   7   3  21        6.11       -5.59     15.28 o
   8   3  21        7.81        0.99     16.01 o
  -4   4  21        2.20       -0.99     14.99 o
  -3   4  21        0.20      -13.98     14.35 o
  -2   4  21        8.85       -1.75     14.24 o
  -1   4  21        1.32        5.05     11.99 o
   0   4  21       70.54       85.49     10.14 o
   1   4  21       89.75      101.10     11.23 o
   2   4  21       59.44       50.00     10.49 o
   3   4  21        8.39       23.02      8.67 o
   4   4  21       83.97       88.54     11.32 o
   5   4  21       26.38        8.43     10.14 o
   6   4  21       54.46       75.49     10.85 o
   7   4  21       19.00       18.24     10.28 o
   8   4  21       45.70       41.00     11.84 o
  -4   5  21        0.13      -13.31     15.82 o
  -3   5  21        5.55       10.56     13.48 o
  -2   5  21       22.61       28.57      9.90 o
  -1   5  21        0.95      -11.25     12.67 o
   0   5  21       34.77       52.59      9.97 o
   1   5  21       11.03        7.34     11.91 o
   2   5  21       19.37       37.26      8.88 o
   3   5  21        6.14        4.07     13.36 o
   4   5  21        2.93       -1.66     12.51 o
   5   5  21       29.25       33.16      9.66 o
   6   5  21       37.32       45.91     10.56 o
   7   5  21        1.64      -10.47     15.49 o
   8   5  21        5.97       -9.12     15.21 o
  -3   6  21        7.22       12.96     14.28 o
  -2   6  21       18.50       20.75     10.66 o
  -1   6  21        5.25        7.65      9.93 o
   0   6  21       60.10       39.98     11.18 o
   1   6  21       56.50       48.44     10.87 o
   2   6  21       71.99       86.77     11.23 o
   3   6  21        6.52       16.94      9.38 o
   4   6  21        2.19      -12.93     13.43 o
   5   6  21        5.27       20.47      9.43 o
   6   6  21        5.24        9.29      9.38 o
   7   6  21       25.68       37.17     11.39 o
   8   6  21        4.84       19.23     10.28 o
  -3   7  21        0.05        5.21     15.73 o
  -2   7  21        6.43       -9.90     15.59 o
  -1   7  21      102.09      129.15     13.48 o
   0   7  21       10.96        4.57     14.31 o
   1   7  21       96.86       97.85     12.79 o
   2   7  21        1.51      -13.57     13.57 o
   3   7  21       56.25       50.17     11.91 o
   4   7  21        2.17        9.48      9.48 o
   5   7  21       72.61       69.67     11.25 o
   6   7  21       53.07       41.03     12.51 o
   7   7  21        8.04        6.09     11.18 o
  -2   8  21        0.20        2.08     14.33 o
  -1   8  21        1.94       -7.01     14.47 o
   0   8  21       17.86        6.77     14.85 o
   1   8  21       19.97       24.64      9.95 o
   2   8  21       40.01       30.94     11.65 o
   3   8  21       51.09       55.88     12.06 o
   4   8  21        8.43        9.52     15.23 o
   5   8  21        4.20        2.94     14.85 o
   6   8  21       53.39       75.42     11.56 o
   0   9  21        9.03      -10.33     16.25 o
   1   9  21        4.58      -15.18     15.18 o
   2   9  21        5.67       10.99     14.45 o
   3   9  21        0.13        8.50     10.38 o
   4   9  21        1.73        6.06     15.09 o
   5   9  21        5.15        5.19     14.76 o
   0  -4  22        0.24       -7.30     15.28 o
   1  -4  22        3.85        8.27     14.62 o
   2  -4  22        0.39        7.25     13.48 o
   3  -4  22        1.31        8.93     10.83 o
  -2  -3  22        0.48        4.15     15.61 o
  -1  -3  22        0.49       -7.04     15.54 o
   0  -3  22        1.95        3.43     10.38 o
   1  -3  22       13.95       17.55     10.61 o
   2  -3  22        0.00      -13.88     13.88 o
   3  -3  22        0.06       -5.95     14.54 o
   4  -3  22        0.02        6.59      9.40 o
   5  -3  22        5.80       36.24     10.42 o
  -3  -2  22        1.80      -14.62     14.62 o
  -2  -2  22        3.05       -6.94     14.35 o
  -1  -2  22       23.33       36.43      9.74 o
   0  -2  22        1.02        2.82     13.27 o
   1  -2  22        6.78       -1.85     15.49 o
   2  -2  22       46.12       26.39     12.34 o
   3  -2  22       22.02        3.74     16.53 o
   4  -2  22        5.54       -2.89     14.62 o
   5  -2  22       28.28       36.91     10.68 o
   6  -2  22       20.68        3.13     16.68 o
  -3  -1  22        1.52       -3.01     14.24 o
  -2  -1  22        0.75       -4.78     13.90 o
  -1  -1  22        0.07       16.13      9.38 o
   0  -1  22        1.14      -13.15     13.15 o
   1  -1  22        5.59       10.64     13.19 o
   2  -1  22       38.74       57.13     11.46 o
   3  -1  22        4.91       -5.38     14.07 o
   4  -1  22       50.31       54.27     11.75 o
   5  -1  22        0.05       -1.92     13.15 o
   6  -1  22       64.66       84.97     13.03 o
   7  -1  22       22.36       36.98     10.73 o
  -4   0  22       21.72       32.71     11.35 o
  -3   0  22        0.59        6.87     14.43 o
  -2   0  22       20.81       38.21     10.87 o
  -1   0  22        4.42       -5.38     12.98 o
   0   0  22       13.85       13.93      9.85 o
   1   0  22       52.41       78.83     10.78 o
   2   0  22        0.62        0.00     12.91 o
   3   0  22       26.82       31.58      9.62 o
   4   0  22       20.88        7.11     13.29 o
   5   0  22       44.18       40.96     10.99 o
   6   0  22       56.50       62.27     11.91 o
   7   0  22        2.66       11.23     10.21 o
  -4   1  22       26.44       28.21     11.87 o
  -3   1  22       19.19       15.44     15.80 o
  -2   1  22        3.12       -2.75     14.47 o
  -1   1  22       22.14       36.91     10.16 o
   0   1  22       23.11       26.86      9.36 o
   1   1  22        1.86        6.70     12.20 o
   2   1  22       11.56       21.72      9.31 o
   3   1  22        5.99       10.97     13.27 o
   4   1  22        1.99        3.46     12.65 o
   5   1  22       10.71       26.01      9.43 o
   6   1  22        3.84       -8.48     14.50 o
   7   1  22       38.02       52.28     11.16 o
  -4   2  22       12.87       25.06     10.71 o
  -3   2  22       40.82       49.03     10.47 o
  -2   2  22        0.96      -11.84     13.36 o
  -1   2  22       12.17       19.19      9.40 o
   0   2  22       16.75       10.14     14.50 o
   1   2  22       27.83       53.46     10.14 o
   2   2  22        0.40       -8.24     11.49 o
   3   2  22       24.27       25.42     10.26 o
   4   2  22       78.00       83.97     11.58 o
   5   2  22        0.12        6.18     13.88 o
   6   2  22       20.12        5.09     10.94 o
   7   2  22       18.21       12.74     17.01 o
   8   2  22        0.10      -15.92     15.92 o
  -4   3  22        9.59       11.32     10.68 o
  -3   3  22       10.19        4.83     15.68 o
  -2   3  22        6.69      -10.07     13.12 o
  -1   3  22       32.18       28.47     10.56 o
   0   3  22       23.40       10.16     13.76 o
   1   3  22       51.22       51.50     10.90 o
   2   3  22       12.10        8.24     13.36 o
   3   3  22       70.62       91.96     10.87 o
   4   3  22       10.93        1.71     13.24 o
   5   3  22       79.40       72.67     11.75 o
   6   3  22        3.44       13.38      8.88 o
   7   3  22       51.66       60.95     11.70 o
   8   3  22       16.16       22.86     10.75 o
  -4   4  22       51.93       70.66     12.91 o
  -3   4  22        9.20       21.15     10.02 o
  -2   4  22       12.99       28.88      9.43 o
  -1   4  22        0.18      -11.58     14.59 o
   0   4  22       18.82       10.33     10.11 o
   1   4  22        0.42        1.68     12.60 o
   2   4  22        2.24      -13.53     13.53 o
   3   4  22       15.29       -1.68     14.83 o
   4   4  22       49.57       64.86     10.26 o
   5   4  22       42.23       45.74     10.38 o
   6   4  22        9.07       13.00     14.07 o
   7   4  22        6.12        0.00     16.11 o
   8   4  22       13.52       19.80     11.09 o
  -3   5  22        0.67       -8.08     14.97 o
  -1   5  22        6.33       -6.40     13.79 o
   0   5  22       12.24       18.12      9.74 o
   1   5  22       24.86       -6.92     14.62 o
   2   5  22        0.13        8.57     12.72 o
   3   5  22        6.74      -12.86     12.86 o
   4   5  22       15.83        9.66     11.94 o
   5   5  22       13.66       17.20     10.59 o
   6   5  22       25.39       27.38     10.90 o
   7   5  22        0.00       -4.97     14.24 o
   8   5  22       19.65       27.45     11.18 o
  -3   6  22       31.95       49.15     11.70 o
  -2   6  22       21.21       14.88     11.46 o
  -1   6  22        1.55        5.69     13.55 o
   0   6  22       17.64       21.08     10.33 o
   1   6  22        2.38        2.70     13.81 o
   2   6  22       10.54       13.34     14.02 o
   3   6  22        5.60        4.45     14.45 o
   4   6  22        0.10       14.50      8.91 o
   5   6  22       57.67       57.37     11.56 o
   6   6  22       60.84       72.82     12.29 o
   7   6  22        0.09        2.04     15.47 o
  -2   7  22        0.58        6.23     15.44 o
  -1   7  22        2.55       -9.93     14.85 o
   0   7  22        8.51       27.86      9.81 o
   1   7  22       65.42       85.44     11.75 o
   2   7  22      174.83      180.78     14.92 o
   3   7  22        7.88       23.29     10.66 o
   4   7  22       78.72       72.32     12.96 o
   5   7  22        0.00        3.88     14.00 o
   6   7  22       11.48       14.09     16.42 o
   7   7  22        0.94        2.11     11.37 o
  -1   8  22        0.08        9.43     10.42 o
   0   8  22        0.11        0.00     14.47 o
   1   8  22       19.47       16.34     11.54 o
   2   8  22        9.14       13.72     14.66 o
   3   8  22      109.86      113.35     13.74 o
   4   8  22        1.67        2.98     14.09 o
   5   8  22       53.40       55.45     12.29 o
   6   8  22        5.13        4.22     15.18 o
   1   9  22        4.77        3.15     10.87 o
   2   9  22       33.73       33.83     11.32 o
   3   9  22       17.33       10.40     11.49 o
   4   9  22        1.60      -16.70     16.70 o
   0  -3  23        1.96      -12.53     15.54 o
   1  -3  23        2.82       -2.06     14.69 o
   2  -3  23        2.21       -4.15     15.89 o
   3  -3  23        0.05        0.52     10.04 o
  -2  -2  23        2.54        7.89     10.52 o
  -1  -2  23       11.54        5.59     10.71 o
   0  -2  23        0.04      -10.94     14.88 o
   1  -2  23       27.03       -3.93     17.10 o
   2  -2  23        0.62        3.43     10.59 o
   3  -2  23       16.39        4.95     15.66 o
   4  -2  23        0.32      -10.11     15.33 o
   5  -2  23        5.11        4.17     13.69 o
  -2  -1  23        2.96        4.07     16.46 o
  -1  -1  23        4.21        9.81     13.74 o
   0  -1  23       21.89       11.49     14.99 o
   1  -1  23       21.20       22.17     10.45 o
   2  -1  23       34.68       37.69     11.56 o
   3  -1  23       37.79       16.08     17.32 o
   4  -1  23       25.54       33.38     11.20 o
   5  -1  23        0.09        1.99     15.56 o
   6  -1  23       45.07       16.72     18.57 o
  -3   0  23        8.41       16.11     10.80 o
  -2   0  23       10.07        1.99     14.62 o
  -1   0  23        6.79       23.83      9.43 o
   0   0  23        0.02       -2.80     14.09 o
   1   0  23        0.09      -10.97     13.62 o
   2   0  23       32.77       28.97     11.06 o
   3   0  23        0.07        5.50      9.36 o
   4   0  23       20.06       23.36     10.45 o
   5   0  23       10.31       11.61     13.81 o
   6   0  23        5.14        0.00     14.85 o
  -3   1  23        0.47        1.02     15.28 o
  -2   1  23       17.61       27.29     10.35 o
  -1   1  23        0.02       13.10     13.43 o
   0   1  23       24.37        9.10     15.37 o
   1   1  23       17.64        8.48      9.85 o
   2   1  23        7.05       11.49     12.65 o
   3   1  23       13.35        0.90     14.02 o
   4   1  23       26.27       36.46     10.38 o
   5   1  23        0.68       -1.42      9.62 o
   6   1  23        0.11      -14.50     14.50 o
   7   1  23        2.17        3.10     14.71 o
  -3   2  23        1.19        5.09     14.52 o
  -2   2  23       40.24       38.73     12.10 o
  -1   2  23       28.53       38.54     10.78 o
   0   2  23       93.43      100.86     13.34 o
   1   2  23       21.97       39.77      9.81 o
   2   2  23       43.25       38.00     10.61 o
   3   2  23        1.12        2.63     13.72 o
   4   2  23        1.95       11.68     12.08 o
   5   2  23        8.02       -5.57     15.75 o
   6   2  23        0.27      -15.89     15.89 o
   7   2  23       10.48       12.77     11.20 o
  -3   3  23        3.64        0.00     14.62 o
  -2   3  23        2.21        3.88     14.21 o
  -1   3  23      105.79      125.26     13.34 o
   0   3  23        2.25      -11.73     14.80 o
   1   3  23      204.86      235.72     15.30 o
   2   3  23        1.55       13.10      8.81 o
   3   3  23       62.04       61.92     11.20 o
   4   3  23       21.61        8.95     14.66 o
   5   3  23        6.30       12.01      9.14 o
   6   3  23        9.75       -1.92     13.72 o
   7   3  23        7.58       10.16     14.21 o
  -3   4  23        0.11      -15.47     15.47 o
  -2   4  23        7.67        9.85     14.00 o
  -1   4  23        4.80       14.64      9.95 o
   0   4  23       55.28       55.29     12.01 o
   1   4  23        4.97        7.15      9.66 o
   2   4  23       59.41       71.44     11.63 o
   3   4  23       11.95      -14.19     14.31 o
   4   4  23       22.81       13.10     10.59 o
   5   4  23       37.35       33.97     11.30 o
   6   4  23        5.56      -15.56     15.56 o
   7   4  23       17.42       13.27     15.82 o
  -2   5  23        0.28       18.17      9.74 o
  -1   5  23        0.38        8.22      8.86 o
   0   5  23        2.89        6.09      9.74 o
   1   5  23        0.59       -3.67     13.34 o
   2   5  23       15.69       34.25      9.62 o
   3   5  23        0.01       -9.95     13.53 o
   4   5  23       20.97       27.15     10.00 o
   5   5  23       10.60       -6.63     15.18 o
   6   5  23        6.03        2.96     14.76 o
   7   5  23        8.91       23.24     10.85 o
  -2   6  23        4.52        5.21     16.53 o
  -1   6  23       11.54       10.99     14.88 o
   0   6  23        1.88      -13.88     13.88 o
   1   6  23       30.03       34.56     10.71 o
   2   6  23        0.16       -2.80     14.88 o
   3   6  23       38.02       48.09     10.73 o
   4   6  23        0.31        7.58     13.19 o
   5   6  23       19.17        7.77     15.14 o
   6   6  23       25.93       15.63     10.56 o
  -1   7  23        2.99       14.07     10.56 o
   0   7  23       22.30       24.23     11.32 o
   1   7  23        2.10       -4.95     14.35 o
   2   7  23       68.05       76.70     12.55 o
   3   7  23        0.40       -2.91     14.19 o
   4   7  23       67.49       94.04     12.29 o
   5   7  23        3.44       -5.05     15.07 o
   6   7  23        1.96        2.08     15.61 o
   1   8  23       13.31       22.31     10.26 o
   2   8  23        2.36       11.73     10.07 o
   3   8  23       35.47       17.34     12.29 o
   4   8  23        1.29       -5.16     16.01 o
   0  -2  24        5.21      -10.49     16.11 o
   1  -2  24        5.90       21.25      9.74 o
   2  -2  24       34.65       21.75     12.48 o
   3  -2  24        0.08       -5.23     13.83 o
  -1  -1  24       13.58        6.21     10.83 o
   0  -1  24        0.33        5.54      9.40 o
   1  -1  24       14.58       10.97     14.62 o
   2  -1  24        2.14       -3.98     15.47 o
   3  -1  24       52.96       57.70     12.06 o
   4  -1  24        0.73       11.25     12.25 o
  -2   0  24        0.03       11.49     13.24 o
  -1   0  24        1.35      -16.11     16.11 o
   0   0  24        4.18       10.30     10.30 o
   1   0  24        0.15      -13.90     13.90 o
   2   0  24       14.53        6.73     10.42 o
   3   0  24       25.25       38.82     11.42 o
   4   0  24        4.54      -15.30     15.30 o
   5   0  24        6.25       17.86     10.83 o
  -2   1  24        0.21      -16.18     16.18 o
  -1   1  24       20.28        0.00     16.42 o
   0   1  24        2.37        5.76     13.10 o
   1   1  24        1.21       -0.95     12.44 o
   2   1  24        0.22        8.93      8.72 o
   3   1  24        1.63       12.32     13.57 o
   4   1  24       34.59       38.66     10.99 o
   5   1  24        7.30       -1.99     14.97 o
   6   1  24       61.35       76.75     13.00 o
  -2   2  24        3.66      -14.28     15.11 o
  -1   2  24        1.89        9.81     13.93 o
   0   2  24       46.70       32.83     12.08 o
   1   2  24        5.71        8.41      9.57 o
   2   2  24        3.11        4.64     13.24 o
   3   2  24        9.32        1.87     14.19 o
   4   2  24       27.96       46.19     10.71 o
   5   2  24        5.69       -0.97     13.98 o
   6   2  24       10.12       19.92     10.73 o
  -2   3  24       11.65       -1.02     15.21 o
  -1   3  24       13.95       10.80     15.37 o
   0   3  24       63.69       88.07     12.34 o
   1   3  24        2.54       -2.80     13.43 o
   2   3  24        7.68        8.34     14.45 o
   3   3  24       15.51       -8.39     15.07 o
   4   3  24       20.87       39.84      9.93 o
   5   3  24        1.33      -15.47     15.47 o
   6   3  24       11.52       10.16     15.25 o
  -2   4  24        0.97      -12.41     14.78 o
  -1   4  24        0.26       -1.99     14.73 o
   0   4  24        0.91      -10.59     14.38 o
   1   4  24       67.56       62.27     12.06 o
   2   4  24       18.79       18.24     10.21 o
   3   4  24       18.15       13.15     15.82 o
   4   4  24        1.66        0.00     13.83 o
   5   4  24        0.68       19.61      8.81 o
   6   4  24        3.81       11.73      9.64 o
  -1   5  24        1.16       11.16     14.66 o
   0   5  24        3.95       23.59     10.14 o
   1   5  24       75.21       68.86     12.70 o
   2   5  24        3.22       -5.73     14.59 o
   3   5  24        7.50        3.84     14.38 o
   4   5  24        0.10        9.71     14.00 o
   5   5  24        6.19        0.99     14.26 o
   6   5  24        7.67        4.12     14.69 o
  -1   6  24        5.73        5.23     14.24 o
   0   6  24        2.41      -11.16     15.73 o
   1   6  24        7.71      -13.90     15.11 o
   2   6  24       77.24       79.59     13.29 o
   3   6  24       33.88       36.41     11.82 o
   4   6  24        4.44        6.99     14.47 o
   5   6  24       36.91       27.57     12.39 o
   1   7  24       29.11       -3.10     16.68 o
   2   7  24        2.67      -12.25     16.20 o
   3   7  24        1.82       19.40     10.33 o
   4   7  24        1.27       14.45     15.04 o
   0   0  25        2.10      -14.43     14.43 o
   1   0  25        0.18        1.02     14.69 o
   2   0  25        1.09      -15.37     15.37 o
   3   0  25        0.67       13.38     14.07 o
   4   0  25        0.01        7.34     14.54 o
  -1   1  25        0.01        5.23     10.26 o
   0   1  25        1.89       23.47      9.90 o
   1   1  25        0.00      -14.17     14.17 o
   2   1  25        0.94       22.98      9.29 o
   3   1  25       21.40       -6.04     16.51 o
   4   1  25        1.75      -14.62     14.62 o
  -1   2  25       21.61       35.86     11.42 o
   0   2  25        0.40       -4.05     14.50 o
   1   2  25        4.22       12.91     14.21 o
   2   2  25        0.89        0.00     13.67 o
   3   2  25        1.73       -2.98     14.47 o
   4   2  25       11.61        1.02     15.44 o
   5   2  25        4.12       13.45     15.04 o
  -1   3  25        0.23        4.17     14.12 o
   0   3  25       16.76       18.19     11.61 o
   1   3  25        0.47        0.99     13.55 o
   2   3  25       48.86       53.63     11.37 o
   3   3  25        4.13      -15.87     15.87 o
   4   3  25        0.52      -10.04     15.02 o
   5   3  25        0.25       -5.14     15.37 o
   0   4  25       14.02       29.06     11.35 o
   1   4  25        2.01      -12.01     15.30 o
   2   4  25        4.20        5.95     16.65 o
   3   4  25       28.42       35.79     10.75 o
   4   4  25       11.91       12.10     16.01 o
   5   4  25        0.64        3.10     15.09 o
   0   5  25        0.16       -3.13     14.52 o
   1   5  25        2.53       12.22     14.12 o
   2   5  25        1.44       -4.03     14.26 o
   3   5  25       27.95       31.32     11.56 o
   4   5  25       29.34       34.80     11.65 o
   5   5  25        0.31        0.00     16.01 o
   1   6  25        1.83        5.23     10.99 o
   2   6  25        0.55      -14.50     15.56 o
   3   6  25       10.00       11.39     16.42 o
   4   6  25       13.39       -9.43     16.94 o
   2   2  26       21.64       34.51     11.96 o
   3   2  26        4.35       12.60     10.45 o
   2   3  26        0.18        9.38     10.30 o
   3   3  26       15.24       14.64     16.27 o
   2   4  26        4.43        5.23     16.01 o
 
